# Supplementary material for: Efficacy and safety of berberine plus 5-ASA for ulcerative colitis: A systematic review and meta-analysis
Source: PLoS One. 2024 Sep 6;19(9):e0309144. doi: 10.1371/journal.pone.0309144 (PMC11379390; doi:10.1371/journal.pone.0309144)
Supplement: S1 Table — (XLSX) [file pone.0309144.s002.xlsx]

## Sheet: Sheet1
Tital	Reason for exclusion
The effects of berberine hydrochloride tablets as an adjuvant treatment for distal ulcerative colitis and their impact on serum inflammatory factor levels in patients.	Eligible studies were therefore included
Effect of mesalazine combined with berberine on the levels of TNF-α, IL-17, and IL-23 in patients with distal ulcerative colitis.	Eligible studies were therefore included
Berberine Hydrochloride Combined with Salazosulfapyridine in the Treatment of Ulcerative Colitis: A Clinical Study.	Eligible studies were therefore included
Clinical study on Berberine Hydrochloride Tablets combined with sulfasalazine in treatment of ulcerative colitis.	Eligible studies were therefore included
Effects of chlorhexidine hydrochloride on intestinal flora and immunestatus in patients with ulcerative colitis.	Eligible studies were therefore included
Salt of berberine combined with mesalazine for the treatment of ulcerative colitis: an observational study on the therapeutic effects.	Eligible studies were therefore included
Evaluation of the therapeutic effects of berberine hydrochloride tablets combined with mesalazine in the treatment of patients with distal ulcerative colitis.	Eligible studies were therefore included
The therapeutic efficacy of berberine combined with mesalazine and its impact on inflammatory factors in patients with distal ulcerative colitis.	Eligible studies were therefore included
Effects of berberine combined with mesalazine on the treatment of distal ulcerative colitis and its impact on inflammatory factors in patients.	Eligible studies were therefore included
Clinical study on Berberine Hydrochloride Tablets combined with mesalazine in treatment of distal ulcerative colitis.	Not related berberine
Effectiveness and safety of upadacitinib for inflammatory bowel disease: A systematic review and meta-analysis of RCT and real-world observational studies	Not related berberine
Quality of reporting of integrative Chinese and Western medicine intervention in randomized controlled trials of ulcerative colitis: a review	Others Reports
Curcumin and Curcuma longa Extract in the Treatment of 10 Types of Autoimmune Diseases: A Systematic Review and Meta-Analysis of 31 Randomized Controlled Trials	Not related berberine
Cost-effectiveness of adalimumab, infliximab or vedolizumab as first-line biological therapy in moderate-to-severe ulcerative colitis	Not related berberine
Efficacy and safety of adjuvant curcumin therapy in ulcerative colitis: A systematic review and meta-analysis	Not related berberine
Pharmacology and therapeutics of omega-3 polyunsaturated fatty acids in chronic inflammatory disease	Others Reports
Systematic review: thalidomide and thalidomide analogues for treatment of inflammatory bowel disease	Not related UC
Effects of Traditional Chinese Medicine on Serum Cytokines for the Dampness-heat Syndrome of Ulcerative Colitis: A Systematic Review and Meta-analysis	Not RCT
Acupuncture for ulcerative colitis: a systematic review and meta-analysis of randomized clinical trials	Not related berberine
Qingchang Wenzhong Decoction ameliorates intestinal inflammation and intestinal barrier dysfunction in ulcerative colitis via the GC-C signaling pathway	Not RCT
Effects of Wine Components in Inflammatory Bowel Diseases	Others Reports
The impact of biologics on health-related quality of life in patients with inflammatory bowel disease	Others Reports
Omega 3 fatty acids (fish oil) for maintenance of remission in ulcerative colitis	Others Reports
Systematic Review and Meta-Analysis of Inflammatory Bowel Disease Adverse Events with Anti-Interleukin 17A Agents and Tumor Necrosis Factor Inhibitors in Rheumatic Disease and Skin Psoriasis	Others Reports
Psychological interventions for treatment of inflammatory bowel disease	Not RCT
Probiotics: a proactive approach to health. A symposium report	Not RCT
Ginger in patients with active ulcerative colitis: a study protocol for a randomized controlled trial	Not RCT
Mindfulness-based cognitive therapy for inflammatory bowel disease patients: findings from an exploratory pilot randomised controlled trial	Not RCT
Anti-Tumor Necrosis Factor Alpha Therapeutic Drug Monitoring in Inflammatory Disease: A Systematic Review	Not RCT
Effects of soy milk consumption on gut microbiota, inflammatory markers, and disease severity in patients with ulcerative colitis: a study protocol for a randomized clinical trial	Not RCT
Fecal microbiota transplantation as novel therapy in gastroenterology: A systematic review	Not RCT
Voting With their Feet (VWF) endpoint: a meta-analysis of an alternative endpoint in clinical trials, using 5-ASA induction studies in ulcerative colitis	Not related UC
High Prevalence of Apical Periodontitis in Patients With Inflammatory Bowel Disease: An Age- and Gender- matched Case-control Study	Not RCT
Prevalence of endodontic infection in patients with Crohn′s disease and ulcerative colitis	Not related berberine
A comparison of physician-rated disease severity and patient reported outcomes in mild to moderately active ulcerative colitis	Not related berberine
Inhibition of Phosphodiesterase-4 in Psoriatic Arthritis and Inflammatory Bowel Diseases	Not related berberine
A randomized controlled trial of a multicomponent online stress reduction intervention in inflammatory bowel disease	Not related berberine
Vitamin D as a novel therapy in inflammatory bowel disease: new hope or false dawn?	Not related berberine
Image-enhanced, chromo, and cap-assisted colonoscopy for improving adenoma/neoplasia detection rate: a systematic review and meta-analysis	Not related berberine
Randomized controlled trial: a pilot study of a psychoeducational intervention for fatigue in patients with quiescent inflammatory bowel disease	Not related berberine
Supported online self-management versus care as usual for symptoms of fatigue, pain and urgency/incontinence in adults with inflammatory bowel disease (IBD-BOOST): study protocol for a randomised controlled trial	Not related berberine
Proactive Therapeutic Drug Monitoring Versus Conventional Management for Inflammatory Bowel Diseases: A Systematic Review and Meta-Analysis	Not related berberine
Vedolizumab and Adalimumab in Biologic-Na?ve Ulcerative Colitis: Comparison of Patient-Level Clinical Trial Data and VARSITY for Week 6 Clinical Remission	Not related berberine
A randomized controlled trial investigating the effect of a diet low in fermentable oligosaccharides, disaccharides, monosaccharides, and polyols on the intestinal microbiome and inflammation in patients with ulcerative colitis: study protocol for a randomized controlled trial	Not related berberine
Appropriateness of Combination Therapy for Patients With Inflammatory Bowel Diseases: One Size Still Does Not Fit All	Not related berberine
Respiratory Tract Infections in Inflammatory Bowel Disease Patients Taking Vedolizumab: A Systematic Review and Meta-Analysis of Randomized Controlled Trials	Not related berberine
Efficacy of Shenling Baizhu San on stable chronic obstructive pulmonary disease patients: A systematic review and meta-analysis	Not related berberine
Systematic review with meta-analysis: comparative efficacy of immunosuppressants and biologics for reducing hospitalisation and surgery in Crohn's disease and ulcerative colitis	Not related berberine
Probiotics for induction of remission in ulcerative colitis	Not related berberine
Heterogeneity in Definitions of Endpoints for Clinical Trials of Ulcerative Colitis: A Systematic Review for Development of a Core Outcome Set	Not related berberine
Systematic review with meta-analysis: high prevalence and cost of continued aminosalicylate use in patients with ulcerative colitis escalated to immunosuppressive and biological therapies	Not related berberine
The Use of Biologics in Patients with Inflammatory Bowel Disease and Primary Sclerosing Cholangitis	Not related berberine
Persistence of gastrointestinal symptoms in irritable bowel syndrome and ulcerative colitis: study protocol for a three-arm randomised controlled trial (SOMA.GUT-RCT)	Not related berberine
Tofacitinib for the treatment of moderately to severely active ulcerative colitis: a systematic review, network meta-analysis and economic evaluation	Not related berberine
Systematic review of complementary and alternative medicine treatments in inflammatory bowel diseases	Not related berberine
Curcumin for maintenance of remission in ulcerative colitis	Not related berberine
Budesonide Suppositories Are Effective and Safe for Treating Acute Ulcerative Proctitis	Not related berberine
Pharmacologic therapies for severe steroid refractory hospitalized ulcerative colitis: A network meta-analysis	Not related berberine
Comprehensive Lifestyle Modification Influences Medium-Term and Artificially Induced Stress in Ulcerative Colitis-A Sub-Study within a Randomized Controlled Trial Using the Trier Social Stress Test	Not related berberine
Emulation of a randomized controlled trial in ulcerative colitis with US and French claims data: Infliximab with thiopurines compared to infliximab monotherapy	Not related berberine
Colon-Targeted eNAMPT-Specific Peptide Systems for Treatment of DSS-Induced Acute and Chronic Colitis in Mouse	Not related berberine
The effect of selenium supplementation on disease activity and immune-inflammatory biomarkers in patients with mild-to-moderate ulcerative colitis: a randomized, double-blind, placebo-controlled clinical trial	Not related berberine
Is diversion free ileal pouch-anal anastomosis a safe procedure? A meta-analysis of 4973 cases	Not related berberine
Points to consider for the treatment of immune-mediated inflammatory diseases with Janus kinase inhibitors: a systematic literature research	Not related berberine
Improving patient involvement in chronic disease management: the views of patients, GPs and specialists on a guidebook for ulcerative colitis	Not related berberine
Faecal microbiota transplantation with anti-inflammatory diet (FMT-AID) followed by anti-inflammatory diet alone is effective in inducing and maintaining remission over 1 year in mild to moderate ulcerative colitis: a randomised controlled trial	Not related berberine
Advances in Therapeutic Drug Monitoring in Biologic Therapies for Pediatric Inflammatory Bowel Disease	Not related berberine
Trends and Characteristics of Clinical Trials Participation for Inflammatory Bowel Disease in the United States: A Report From IBD Partners	Not related berberine
Meta-analysis of the effectiveness and safety of vedolizumab for ulcerative colitis	Not related berberine
Systematic Review and Meta-analysis: Placebo Rates in Induction and Maintenance Trials of Ulcerative Colitis	Not related berberine
[A meta analysis of tumor necrosis factor alpha blockers therapy for ulcerative colitis]	Not related berberine
Vedolizumab subcutaneous formulation maintenance therapy for patients with IBD: a systematic review and meta-analysis	Not related berberine
Long-Term Follow-Up of Targeted Biopsy Yield (LOFTY Study) in Ulcerative Colitis Surveillance Colonoscopy	Not related berberine
Lateral pararectal versus transrectal stoma placement for prevention of parastomal herniation	Not related berberine
Electroacupuncture for ulcerative colitis patients: A meta-analysis and acupoints selection study	Not related berberine
Patients enrolled in randomized controlled trials do not represent the inflammatory bowel disease patient population	Not related berberine
Efficacy and Safety of Vitamin D Adjuvant Therapy for Ulcerative Colitis: A Meta-Analysis	Not related berberine
Efficacy and safety of fecal microbiota transplantation for the treatment of diseases other than Clostridium difficile infection: a systematic review and meta-analysis	Not related berberine
Oral Adjuvant Curcumin Therapy for Attaining Clinical Remission in Ulcerative Colitis: A Systematic Review and Meta-Analysis of Randomized Controlled Trials	Not related berberine
Tacrolimus (FK506) for induction of remission in corticosteroid-refractory ulcerative colitis	Not related berberine
Meta-analysis of the placebo response in ulcerative colitis	Not related berberine
Helminth therapy (worms) for induction of remission in inflammatory bowel disease	Not related berberine
Indirect comparison for Anti-TNF drugs in moderate to severe ulcerative colitis	Not related berberine
Treatment to target in patients with inflammatory bowel disease. What is the evidence?	Not related berberine
Meta-analysis of dye-based chromoendoscopy compared with?standard- and high-definition white-light endoscopy in patients with inflammatory bowel disease at increased risk of?colon cancer	Not related berberine
Fecal microbiota transplantation therapy in Crohn's disease: Systematic review	Not related berberine
Systematic review of sarcopenia in inflammatory bowel disease	Not related berberine
Potential clinical treatment of colitis with cardiotrophin-1	Not related berberine
Methotrexate for maintenance of remission in ulcerative colitis	Not related berberine
Systematic review with network meta-analysis: Risk of Herpes zoster with biological therapies and small molecules in inflammatory bowel disease	Not related berberine
Reversing the Tide: Improving the Recruitment of Patients With Inflammatory Bowel Disease in Clinical Trials in the United States	Not related berberine
Non-pharmacological Interventions for Anxiety and Depression in Adults With Inflammatory Bowel Disease: A Systematic Review and Meta-Analysis	Not related berberine
Oral Janus kinase inhibitors for maintenance of remission in ulcerative colitis	Not related berberine
The use of probiotics in pediatric gastroenterology: a review of the literature and recommendations by Latin-American experts	Not related berberine
T3 translational science in gastroenterology: getting to best outcomes	Not related berberine
Improving Food-Related Quality of Life in Inflammatory Bowel Disease through a Novel Web Resource: A Feasibility Randomised Controlled Trial	Not related berberine
Systematic review with meta-analysis: comparative efficacy of biologics for induction and maintenance of mucosal healing in Crohn's disease and ulcerative colitis controlled trials	Not related berberine
Colon-targeted S100A8/A9-specific peptide systems ameliorate colitis and colitis-associated colorectal cancer in mouse models	Not related berberine
The physiological and psychological effects of cognitive behavior therapy on patients with inflammatory bowel disease before COVID-19: a systematic review	Not related berberine
The Importance of Considering Differences in Study Design in Network Meta-analysis: An Application Using Anti-Tumor Necrosis Factor Drugs for Ulcerative Colitis	Not related berberine
Omega-3 fatty acids and inflammatory bowel diseases - a systematic review	Not related berberine
Infliximab for the treatment of acute exacerbations of ulcerative colitis	Not related berberine
Geographic Inequities in Access to Phase 3 Clinical Trials for Inflammatory Bowel Disease in the United States	Not related berberine
Multimodal intervention to improve the transition of patients with inflammatory bowel disease from pediatric to adult care: protocol for a randomized controlled trial	Not related berberine
Pathophysiology and therapeutic management of anemia in gastrointestinal disorders	Not related berberine
Efficacy and safety of oral beclomethasone dipropionate and budesonide MMX versus 5-aminosalicylates or placebo in ulcerative colitis: a systematic review and meta-analysis	Not related berberine
Long-term maintenance treatment with 300?mg thiamine for fatigue in patients with inflammatory bowel disease: results from an open-label extension of the TARIF study	Not related berberine
Children included in randomised controlled trials of biologics in inflammatory bowel diseases do not represent the real-world patient mix	Not related berberine
Systematic review and meta-analysis: real-world data rates of deep remission with anti-TNFα in inflammatory bowel disease	Not related berberine
Infliximab versus ciclosporin in steroid resistant acute severe ulcerative colitis: a model-based cost-utility analysis of data from CONSTRUCT pragmatic trial	Not related berberine
Open versus laparoscopic (assisted) ileo pouch anal anastomosis for ulcerative colitis and familial adenomatous polyposis	Not related berberine
Protective effects of berberine hydrochloride on DSS-induced ulcerative colitis in rats	Animal experimental study
Berberine a traditional Chinese drug repurposing: Its actions in inflammation-associated ulcerative colitis and cancer therapy	Others Reports
Coptis chinensis and Berberine Ameliorate Chronic Ulcerative Colitis: An Integrated Microbiome-Metabolomics Study	Others Reports
Versatile methods for synthesizing organic acid salts of quaternary berberine-type alkaloids as anti-ulcerative colitis agents	Others Reports
To assess the effective and safety of berberine hydrochloride in ulcerative colitis: A protocol for systematic review and meta-analysis	Others Reports
Randomized controlled trial of letrozole, berberine, or a combination for infertility in the polycystic ovary syndrome.	Others Reports
Effects of berberine and barberry on selected inflammatory biomarkers in adults: A systematic review and dose-response meta-analysis of randomized clinical trials.	Others Reports
The clinical efficacy and safety of berberine in the treatment of non-alcoholic fatty liver disease: a meta-analysis and systematic review.	Others Reports
Gender differences in the efficacy of pioglitazone treatment in nonalcoholic fatty liver disease patients with abnormal glucose metabolism.	Others Reports
Diarrhoea Management using Over-the-counter Nutraceuticals in Daily practice (DIAMOND): a feasibility RCT on alternative therapy to reduce antibiotic use.	Others Reports
Berberine modulates cardiovascular diseases as a multitarget-mediated alkaloid with insights into its downstream signals using in silico prospective screening approaches.	Others Reports
A Phase I Trial of Berberine in Chinese with Ulcerative Colitis.	Others Reports
To assess the effective and safety of berberine hydrochloride in ulcerative colitis: A protocol for systematic review and meta-analysis.	Others Reports
Evidence for the complementary and synergistic effects of the three-alkaloid combination regimen containing berberine, hypaconitine and skimmianine on the ulcerative colitis rats induced by trinitrobenzene-sulfonic acid	Others Reports
Berberine alleviates inflammation and suppresses PLA2-COX-2-PGE2-EP2 pathway through targeting gut microbiota in DSS-induced ulcerative colitis	Others Reports
Berberine regulates intestinal microbiome and metabolism homeostasis to treat ulcerative colitis	Others Reports
Berberine inhibits IFN-γ signaling pathway in DSS-induced ulcerative colitis	Others Reports
An oral pH-activated "nano-bomb" carrier combined with berberine by regulating gene silencing and gut microbiota for site-specific treatment of ulcerative colitis	Others Reports
Simultaneous determination of anemoside B4, phellodendrine, berberine, palmatine, obakunone, esculin, esculetin in rat plasma by UPLC-ESI-MS/MS and its application to a comparative pharmacokinetic study in normal and ulcerative colitis rats	Others Reports
Effect of Berberine from Coptis chinensis on Apoptosis of Intestinal Epithelial Cells in a Mouse Model of Ulcerative Colitis: Role of Endoplasmic Reticulum Stress	Others Reports
Macrophage-Targeted Berberine-Loaded β-Glucan Nanoparticles Enhance the Treatment of Ulcerative Colitis	Others Reports
Berberine Ameliorates Dextran Sulfate Sodium-Induced Ulcerative Colitis and Inhibits the Secretion of Gut Lysozyme via Promoting Autophagy	Others Reports
A Phase I Trial of Berberine in Chinese with Ulcerative Colitis	Others Reports
Synergistic effect of berberine hydrochloride and dehydrocostus lactone in the treatment of ulcerative colitis: Take gut microbiota as the target	Others Reports
Berberine in the treatment of ulcerative colitis: A possible pathway through Tuft cells	Others Reports
Berberine promotes M2 macrophage polarisation through the IL-4-STAT6 signalling pathway in ulcerative colitis treatment	Others Reports
Effect and Mechanism of Pharmaceutical Excipients on Berberine to Alleviate Ulcerative Colitis via Regulating Gut Microbiota	Others Reports
[Experimental study on effects of berberine combined with 6-shogaol on intestinal inflammation and flora in mice with ulcerative colitis]	Others Reports
Combination of Coptis chinensis polysaccharides and berberine ameliorates ulcerative colitis by regulating gut microbiota and activating AhR/IL-22 pathway	Others Reports
[Research progress of effect of berberine in treatment of ulcerative colitis based on cell signaling pathway]	Others Reports
Mucus-Penetrating Alginate-Chitosan Nanoparticles Loaded with Berberine Hydrochloride for Oral Delivery to the Inflammation Site of Ulcerative Colitis	Others Reports
Correction: Mucus-Penetrating Alginate-Chitosan Nanoparticles Loaded with Berberine Hydrochloride for Oral Delivery to the Inflammation Site of Ulcerative Colitis	Others Reports
Berberine alleviates ulcerative colitis by inhibiting inflammation through targeting IRGM1	Animal experimental study
pH-sensitive HPMCP-chitosan nanoparticles containing 5-aminosalicylic acid and berberine for oral colon delivery in a rat model of ulcerative colitis	Animal experimental study
LC-MS-based metabolomics analysis of Berberine treatment in ulcerative colitis rats	Animal experimental study
Berberine ameliorates colonic damage accompanied with the modulation of dysfunctional bacteria and functions in ulcerative colitis rats	Animal experimental study
iTRAQ-based pharmacoproteomics reveals potential targets of berberine, a promising therapy for ulcerative colitis	Animal experimental study
Berberine Depresses Inflammation and Adjusts Smooth Muscle to Ameliorate Ulcerative Colitis of Cats by Regulating Gut Microbiota	Animal experimental study
Exploration of Berberine Against Ulcerative Colitis via TLR4/NF-κB/HIF-1α Pathway by Bioinformatics and Experimental Validation	Animal experimental study
Intervention of oncostatin M-driven mucosal inflammation by berberine exerts therapeutic property in chronic ulcerative colitis	Animal experimental study
Protective role of berberine on ulcerative colitis through modulating enteric glial cells-intestinal epithelial cells-immune cells interactions	Animal experimental study
Exploring the Mechanism of Berberine Intervention in Ulcerative Colitis from the Perspective of Inflammation and Immunity Based on Systemic Pharmacology	Animal experimental study
Design, synthesis and evaluation of a baicalin and berberine hybrid compound as therapeutic agent for ulcerative colitis	Animal experimental study
Pharmacological effects of berberine on models of ulcerative colitis: A meta-analysis and systematic review of animal studies	Animal experimental study
Anti-inflammatory Efficacy of Combined Natural Alkaloid Berberine and S1PR Modulator Fingolimod at Low Doses in Ulcerative Colitis Preclinical Models	Animal experimental study
Correction to Anti-inflammatory Efficacy of Combined Natural Alkaloid Berberine and S1PR Modulator Fingolimod at Low Doses in Ulcerative Colitis Preclinical Models	Animal experimental study
[Therapeutic effect of ursodeoxycholic acid-berberine supramolecular nanoparticles on ulcerative colitis based on supramolecular system induced by weak bond]	Animal experimental study
Rhubarb polysaccharide and berberine co-assembled nanoparticles ameliorate ulcerative colitis by regulating the intestinal flora	Animal experimental study
Berberine-Loaded Nanostructured Lipid Carriers Enhance the Treatment of Ulcerative Colitis	Animal experimental study
Exosomes derived from mesenchymal stem cells containing berberine for ulcerative colitis therapy	Animal experimental study
Berberine Regulates Treg/Th17 Balance to Treat Ulcerative Colitis Through Modulating the Gut Microbiota in the Colon	Animal experimental study
Targeted delivery of Chinese herb pair-based berberine/tannin acid self-assemblies for the treatment of ulcerative colitis	Animal experimental study
Combined ROS Responsive Polydopamine-Coated Berberine Nanoparticles Effective Against Ulcerative Colitis in Mouse Model	Animal experimental study
Protective effects of berberine hydrochloride on DSS-induced ulcerative colitis in rats	Animal experimental study
Berberine a traditional Chinese drug repurposing: Its actions in inflammation-associated ulcerative colitis and cancer therapy	Animal experimental study
Coptis chinensis and Berberine Ameliorate Chronic Ulcerative Colitis: An Integrated Microbiome-Metabolomics Study	Animal experimental study
Berberine inhibits dendritic cells differentiation in DSS-induced colitis by promoting Bacteroides fragilis	Animal experimental study
Synthesis and Structure-Activity Relationships of Quaternary Coptisine Derivatives as Potential Anti-ulcerative Colitis Agents	Animal experimental study
New synthetic method of 8-oxocoptisine starting from natural quaternary coptisine as anti-ulcerative colitis agent	Animal experimental study
Versatile methods for synthesizing organic acid salts of quaternary berberine-type alkaloids as anti-ulcerative colitis agents	Animal experimental study
To assess the effective and safety of berberine hydrochloride in ulcerative colitis: A protocol for systematic review and meta-analysis	Animal experimental study
Palmatine ameliorated murine colitis by suppressing tryptophan metabolism and regulating gut microbiota	Animal experimental study
Evidence for the complementary and synergistic effects of the three-alkaloid combination regimen containing berberine, hypaconitine and skimmianine on the ulcerative colitis rats induced by trinitrobenzene-sulfonic acid	Animal experimental study
Berberine alleviates dextran sodium sulfate-induced colitis by improving intestinal barrier function and reducing inflammation and oxidative stress	Animal experimental study
Therapeutic targets and pharmacological mechanisms of Coptidis Rhizoma against ulcerative colitis: Findings of system pharmacology and bioinformatics analysis	Animal experimental study
Berberine regulates intestinal microbiome and metabolism homeostasis to treat ulcerative colitis	Animal experimental study
Berberine inhibits IFN-γ signaling pathway in DSS-induced ulcerative colitis	Animal experimental study
An oral pH-activated "nano-bomb" carrier combined with berberine by regulating gene silencing and gut microbiota for site-specific treatment of ulcerative colitis	Animal experimental study
Simultaneous determination of anemoside B4, phellodendrine, berberine, palmatine, obakunone, esculin, esculetin in rat plasma by UPLC-ESI-MS/MS and its application to a comparative pharmacokinetic study in normal and ulcerative colitis rats	Animal experimental study
A Combination of Baicalin and Berberine Hydrochloride Ameliorates Dextran Sulfate Sodium-Induced Colitis by Modulating Colon Gut Microbiota	Animal experimental study
Effect of Berberine from Coptis chinensis on Apoptosis of Intestinal Epithelial Cells in a Mouse Model of Ulcerative Colitis: Role of Endoplasmic Reticulum Stress	Animal experimental study
Macrophage-Targeted Berberine-Loaded β-Glucan Nanoparticles Enhance the Treatment of Ulcerative Colitis	Animal experimental study
Berberine Ameliorates Dextran Sulfate Sodium-Induced Ulcerative Colitis and Inhibits the Secretion of Gut Lysozyme via Promoting Autophagy	Animal experimental study
Pharmacokinetic Properties of Baitouweng Decoction in Bama Miniature Pigs: Implications for Clinical Application in Humans	Animal experimental study
A Phase I Trial of Berberine in Chinese with Ulcerative Colitis	Animal experimental study
Synergistic effect of berberine hydrochloride and dehydrocostus lactone in the treatment of ulcerative colitis: Take gut microbiota as the target	Animal experimental study
Berberine in the treatment of ulcerative colitis: A possible pathway through Tuft cells	Animal experimental study
Berberine promotes M2 macrophage polarisation through the IL-4-STAT6 signalling pathway in ulcerative colitis treatment	Animal experimental study
Synthesis and Structure-Activity Relationships of N-Dihydrocoptisine-8-ylidene Aromatic Amines and N-Dihydrocoptisine-8-ylidene Aliphatic Amides as Antiulcerative Colitis Agents Targeting XBP1	Animal experimental study
Effect and Mechanism of Pharmaceutical Excipients on Berberine to Alleviate Ulcerative Colitis via Regulating Gut Microbiota	Animal experimental study
[Experimental study on effects of berberine combined with 6-shogaol on intestinal inflammation and flora in mice with ulcerative colitis]	Animal experimental study
Coptisine ameliorates DSS-induced ulcerative colitis via improving intestinal barrier dysfunction and suppressing inflammatory response	Animal experimental study
Combination of Coptis chinensis polysaccharides and berberine ameliorates ulcerative colitis by regulating gut microbiota and activating AhR/IL-22 pathway	Animal experimental study
Oral administration of Huanglian-Houpo herbal nanoemulsion loading multiple phytochemicals for ulcerative colitis therapy in mice	Animal experimental study
[Mechanism of Huanglian Houpo Decoction in treatment of ulcerative colitis in mice based on brain-gut axis]	Animal experimental study
[Research progress of effect of berberine in treatment of ulcerative colitis based on cell signaling pathway]	Animal experimental study
Orally Deliverable Dual-Targeted Pellets for the Synergistic Treatment of Ulcerative Colitis	Animal experimental study
Evaluation of Intestinal Drug Absorption and Interaction Using Quadruple Single-Pass Intestinal Perfusion Coupled with Mass Spectrometry Imaging	Animal experimental study
Berberine improves DSS-induced colitis in mice by modulating the fecal-bacteria-related bile acid metabolism	Animal experimental study
Mucus-Penetrating Alginate-Chitosan Nanoparticles Loaded with Berberine Hydrochloride for Oral Delivery to the Inflammation Site of Ulcerative Colitis	Animal experimental study
Correction: Mucus-Penetrating Alginate-Chitosan Nanoparticles Loaded with Berberine Hydrochloride for Oral Delivery to the Inflammation Site of Ulcerative Colitis	Animal experimental study
Syntheses and structure-activity relationships on antibacterial and anti-ulcerative colitis properties of quaternary 13-substituted palmatines and 8-oxo-13-substituted dihydropalmatines	Animal experimental study
Oxidative stress, hormones, and effects of natural antioxidants on intestinal inflammation in inflammatory bowel disease	Animal experimental study
Protective effect of cavidine on acetic acid-induced murine colitis via regulating antioxidant, cytokine profile and NF-κB signal transduction pathways	Animal experimental study
Berberine alleviates ulcerative colitis by inhibiting inflammation through targeting IRGM1	Animal experimental study
pH-sensitive HPMCP-chitosan nanoparticles containing 5-aminosalicylic acid and berberine for oral colon delivery in a rat model of ulcerative colitis	Animal experimental study
Berberine and its derivatives represent as the promising therapeutic agents for inflammatory disorders	Animal experimental study
Constituents, Pharmacokinetics, and Pharmacology of Gegen-Qinlian Decoction	Animal experimental study
Tissue distribution and integrated pharmacokinetic properties of major effective constituents of oral Gegen-Qinlian decoction in mice	Animal experimental study
Low molecular weight fucoidan modified nanoliposomes for the targeted delivery of the anti-inflammation natural product berberine	Animal experimental study
Network pharmacology and pharmacokinetics integrated strategy to investigate the pharmacological mechanism of Xianglian pill on ulcerative colitis	Animal experimental study
Kuijieyuan Decoction Improved Intestinal Barrier Injury of Ulcerative Colitis by Affecting TLR4-Dependent PI3K/AKT/NF-κB Oxidative and Inflammatory Signaling and Gut Microbiota	Animal experimental study
Gegen Qinlian Decoction Relieves Ulcerative Colitis via Adjusting Dysregulated Nrf2/ARE Signaling	Animal experimental study
LC-MS-based metabolomics analysis of Berberine treatment in ulcerative colitis rats	Animal experimental study
Berberine ameliorates colonic damage accompanied with the modulation of dysfunctional bacteria and functions in ulcerative colitis rats	Animal experimental study
Addition of Berberine to 5-Aminosalicylic Acid for Treatment of Dextran Sulfate Sodium-Induced Chronic Colitis in C57BL/6 Mice	Animal experimental study
Pre-clinical toxicity of a combination of berberine and?5-aminosalicylic acid in mice	Animal experimental study
Berberine ameliorates chronic relapsing dextran sulfate sodium-induced colitis in C57BL/6 mice by suppressing Th17 responses	Animal experimental study
iTRAQ-based pharmacoproteomics reveals potential targets of berberine, a promising therapy for ulcerative colitis	Animal experimental study
Berberine Depresses Inflammation and Adjusts Smooth Muscle to Ameliorate Ulcerative Colitis of Cats by Regulating Gut Microbiota	Animal experimental study
[Compatibility mechanism of Gegen Qinlian Decoction in treatment of ulcerative colitis based on network pharmacology]	Animal experimental study
[Study on serum pharmacodynamic material basis of Gegen Qinlian Decoction in treatment of ulcerative colitis based on UHPLC-Q-Orbitrap-MS]	Animal experimental study
Gegen Qinlian decoction alleviates experimental colitis via suppressing TLR4/NF-κB signaling and enhancing antioxidant effect	Animal experimental study
[Preparation and examination of the vitro releasing of pH-dependent kuijiekang tablet for colon-specific delivery]	Animal experimental study
Berberine Protects Mice Against Dextran Sulfate Sodium-Induced Colitis by Activating mTORC1 Pathway	Animal experimental study
6,7-Dihydroxy-2,4-Dimethoxyphenanthrene from Chinese Yam Peels Alleviates DSS-Induced Intestinal Mucosal Injury in Mice via Modulation of the NF-κB/COX-2 Signaling Pathway	Animal experimental study
Main active components of Jiawei Gegen Qinlian decoction protects against ulcerative colitis under different dietary environments in a gut microbiota-dependent manner	Animal experimental study
The colonic metabolism differences of main alkaloids in normal and colitis mice treated with Coptis chinensis Franch. and Sophora flavescens Ait. herbal pair using liquid chromatography-high resolution mass spectrometry method combined with chemometrics	Animal experimental study
Exploration of Berberine Against Ulcerative Colitis via TLR4/NF-κB/HIF-1α Pathway by Bioinformatics and Experimental Validation	Animal experimental study
Cationic fructan-based pH and intestinal flora dual stimulation nanoparticle with berberine for targeted therapy of IBD	Animal experimental study
Intervention of oncostatin M-driven mucosal inflammation by berberine exerts therapeutic property in chronic ulcerative colitis	Animal experimental study
Protective role of berberine on ulcerative colitis through modulating enteric glial cells-intestinal epithelial cells-immune cells interactions	Animal experimental study
Dihydroberberine, an isoquinoline alkaloid, exhibits protective effect against dextran sulfate sodium-induced ulcerative colitis in mice	Animal experimental study
Oxyberberine, a novel gut microbiota-mediated metabolite of berberine, possesses superior anti-colitis effect: Impact on intestinal epithelial barrier, gut microbiota profile and TLR4-MyD88-NF-κB pathway	Animal experimental study
Protective effect of San Huang Pill and its bioactive compounds against ulcerative colitis in Drosophila via modulation of JAK/STAT, apoptosis, Toll, and Nrf2/Keap1 pathways	Animal experimental study
Phytochemicals and Regulation of NF-kB in Inflammatory Bowel Diseases: An Overview of In Vitro and In Vivo Effects	Animal experimental study
Exploring the Mechanism of Berberine Intervention in Ulcerative Colitis from the Perspective of Inflammation and Immunity Based on Systemic Pharmacology	Animal experimental study
Anticolitic Effect of Berberine in Rat Experimental Model: Impact of PGE2/p38 MAPK Pathways	Animal experimental study
Design, synthesis and evaluation of a baicalin and berberine hybrid compound as therapeutic agent for ulcerative colitis	Animal experimental study
Tolerogenic dendritic cell-mediated regulatory T cell differentiation by Chinese herbal formulation attenuates colitis progression	Animal experimental study
Pharmacological effects of berberine on models of ulcerative colitis: A meta-analysis and systematic review of animal studies	Not RCT
Study on the bioactive components of Banxia Xiexin Decoction with different decocting methods and its effects on ulcerative colitis rats from the perspective of phase states	Animal experimental study
Relationships between pharmacokinetics and efficacy of Xie-xin decoction in rats with experimental ulcerative colitis	Animal experimental study
Correction to Anti-inflammatory Efficacy of Combined Natural Alkaloid Berberine and S1PR Modulator Fingolimod at Low Doses in Ulcerative Colitis Preclinical Models	Animal experimental study
Anemoside B4 protects against chronic relapsing colitis in mice by modulating inflammatory response, colonic transcriptome and the gut microbiota	Animal experimental study
Hericium erinaceus, in combination with natural flavonoid/alkaloid and B(3)/B(8) vitamins, can improve inflammatory burden in Inflammatory bowel diseases tissue: an ex vivo study	Animal experimental study
Novel Natural Carrier-Free Self-Assembled Nanoparticles for Treatment of Ulcerative Colitis by Balancing Immune Microenvironment and Intestinal Barrier	Animal experimental study
[Therapeutic effect of ursodeoxycholic acid-berberine supramolecular nanoparticles on ulcerative colitis based on supramolecular system induced by weak bond]	Animal experimental study
Rhubarb polysaccharide and berberine co-assembled nanoparticles ameliorate ulcerative colitis by regulating the intestinal flora	Animal experimental study
Yeast Microcapsule Mediated Natural Products Delivery for Treating Ulcerative Colitis through Anti-Inflammatory and Regulation of Macrophage Polarization	Animal experimental study
Intervention effects of QRZSLXF, a Chinese medicinal herb recipe, on the DOR-β-arrestin1-Bcl2 signal transduction pathway in a rat model of ulcerative colitis	Animal experimental study
Berberine ameliorates DSS-induced intestinal mucosal barrier dysfunction through microbiota-dependence and Wnt/β-catenin pathway	Animal experimental study
Oral Colon-Targeted Konjac Glucomannan Hydrogel Constructed through Noncovalent Cross-Linking by Cucurbit[8]uril for Ulcerative Colitis Therapy	Animal experimental study
Sieving characteristics of cytokine- and peroxide-induced epithelial barrier leak: Inhibition by berberine	Animal experimental study
Berberine-Loaded Nanostructured Lipid Carriers Enhance the Treatment of Ulcerative Colitis	Animal experimental study
Exosomes derived from mesenchymal stem cells containing berberine for ulcerative colitis therapy	Animal experimental study
[Anti-inflammatory effect, plasma effective components and therapeutic targets of Huanglian Jiedu Decoction on ulcerative colitis mice]	Animal experimental study
Berberine Regulates Treg/Th17 Balance to Treat Ulcerative Colitis Through Modulating the Gut Microbiota in the Colon	Animal experimental study
8-Oxypalmatine, a novel oxidative metabolite of palmatine, exhibits superior anti-colitis effect via regulating Nrf2 and NLRP3 inflammasome	Animal experimental study
Targeted delivery of Chinese herb pair-based berberine/tannin acid self-assemblies for the treatment of ulcerative colitis	Animal experimental study
Banxia xiexin decoction protects against dextran sulfate sodium-induced chronic ulcerative colitis in mice	Animal experimental study
Combined ROS Responsive Polydopamine-Coated Berberine Nanoparticles Effective Against Ulcerative Colitis in Mouse Model	Animal experimental study
Bioguided isolation, identification and bioactivity evaluation of anti-MRSA constituents from Morus alba Linn	Animal experimental study
Protective effects of berberine hydrochloride on DSS-induced ulcerative colitis in rats	Animal experimental study
Berberine a traditional Chinese drug repurposing: Its actions in inflammation-associated ulcerative colitis and cancer therapy	Animal experimental study
Circadian pharmacological effects of berberine on chronic colitis in mice: Role of the clock component Rev-erbα	Animal experimental study
Coptis chinensis and Berberine Ameliorate Chronic Ulcerative Colitis: An Integrated Microbiome-Metabolomics Study	Animal experimental study
The effect of berberine chloride on experimental colitis in rats in vivo and in vitro	Animal experimental study
Berberine inhibits dendritic cells differentiation in DSS-induced colitis by promoting Bacteroides fragilis	Animal experimental study
Demethyleneberberine alleviated the inflammatory response by targeting MD-2 to inhibit the TLR4 signaling	Animal experimental study
Berberine represses Wnt/β-catenin pathway activation via modulating the microRNA-103a-3p/Bromodomain-containing protein 4 axis, thereby refraining pyroptosis and reducing the intestinal mucosal barrier defect induced via colitis	Animal experimental study
Berberine-Loaded Carboxylmethyl Chitosan Nanoparticles Ameliorate DSS-Induced Colitis and Remodel Gut Microbiota in Mice	Animal experimental study
Synthesis and Structure-Activity Relationships of Quaternary Coptisine Derivatives as Potential Anti-ulcerative Colitis Agents	Animal experimental study
New synthetic method of 8-oxocoptisine starting from natural quaternary coptisine as anti-ulcerative colitis agent	Animal experimental study
Versatile methods for synthesizing organic acid salts of quaternary berberine-type alkaloids as anti-ulcerative colitis agents	Animal experimental study
To assess the effective and safety of berberine hydrochloride in ulcerative colitis: A protocol for systematic review and meta-analysis	Animal experimental study
Palmatine ameliorated murine colitis by suppressing tryptophan metabolism and regulating gut microbiota	Animal experimental study
Evidence for the complementary and synergistic effects of the three-alkaloid combination regimen containing berberine, hypaconitine and skimmianine on the ulcerative colitis rats induced by trinitrobenzene-sulfonic acid	Animal experimental study
Micro- and Nanoencapsulated Hybrid Delivery System (MNEHDS): A Novel Approach for Colon-Targeted Oral Delivery of Berberine	Animal experimental study
Berberine alleviates dextran sodium sulfate-induced colitis by improving intestinal barrier function and reducing inflammation and oxidative stress	Others Reports
Berberine Suppresses Colonic Inflammation in Dextran Sulfate Sodium-Induced Murine Colitis Through Inhibition of Cytosolic Phospholipase A2 Activity	Others Reports
Berberrubine attenuates mucosal lesions and inflammation in dextran sodium sulfate-induced colitis in mice	Others Reports
Berberine alleviates inflammation and suppresses PLA2-COX-2-PGE2-EP2 pathway through targeting gut microbiota in DSS-induced ulcerative colitis	Others Reports
Therapeutic targets and pharmacological mechanisms of Coptidis Rhizoma against ulcerative colitis: Findings of system pharmacology and bioinformatics analysis	Others Reports
Berberine regulates intestinal microbiome and metabolism homeostasis to treat ulcerative colitis	Others Reports
Berberine inhibits IFN-γ signaling pathway in DSS-induced ulcerative colitis	Others Reports
An oral pH-activated "nano-bomb" carrier combined with berberine by regulating gene silencing and gut microbiota for site-specific treatment of ulcerative colitis	Others Reports
Simultaneous determination of anemoside B4, phellodendrine, berberine, palmatine, obakunone, esculin, esculetin in rat plasma by UPLC-ESI-MS/MS and its application to a comparative pharmacokinetic study in normal and ulcerative colitis rats	Others Reports
A Combination of Baicalin and Berberine Hydrochloride Ameliorates Dextran Sulfate Sodium-Induced Colitis by Modulating Colon Gut Microbiota	Others Reports
Effect of Berberine from Coptis chinensis on Apoptosis of Intestinal Epithelial Cells in a Mouse Model of Ulcerative Colitis: Role of Endoplasmic Reticulum Stress	Others Reports
Berberine regulates short-chain fatty acid metabolism and alleviates the colitis-associated colorectal tumorigenesis through remodeling intestinal flora	Others Reports
Berberine promotes recovery of colitis and inhibits inflammatory responses in colonic macrophages and epithelial cells in DSS-treated mice	Others Reports
Macrophage-Targeted Berberine-Loaded β-Glucan Nanoparticles Enhance the Treatment of Ulcerative Colitis	Others Reports
Berberine Ameliorates Dextran Sulfate Sodium-Induced Ulcerative Colitis and Inhibits the Secretion of Gut Lysozyme via Promoting Autophagy	Others Reports
Pharmacokinetic Properties of Baitouweng Decoction in Bama Miniature Pigs: Implications for Clinical Application in Humans	Others Reports
A Phase I Trial of Berberine in Chinese with Ulcerative Colitis	Others Reports
Synergistic effect of berberine hydrochloride and dehydrocostus lactone in the treatment of ulcerative colitis: Take gut microbiota as the target	Others Reports
Berberine in the treatment of ulcerative colitis: A possible pathway through Tuft cells	Others Reports
Berberine promotes M2 macrophage polarisation through the IL-4-STAT6 signalling pathway in ulcerative colitis treatment	Others Reports
Synthesis and Structure-Activity Relationships of N-Dihydrocoptisine-8-ylidene Aromatic Amines and N-Dihydrocoptisine-8-ylidene Aliphatic Amides as Antiulcerative Colitis Agents Targeting XBP1	Others Reports
Rescuing Dicer expression in inflamed colon tissues alleviates colitis and prevents colitis-associated tumorigenesis	Others Reports
Effect and Mechanism of Pharmaceutical Excipients on Berberine to Alleviate Ulcerative Colitis via Regulating Gut Microbiota	Others Reports
[Experimental study on effects of berberine combined with 6-shogaol on intestinal inflammation and flora in mice with ulcerative colitis]	Others Reports
Coptisine ameliorates DSS-induced ulcerative colitis via improving intestinal barrier dysfunction and suppressing inflammatory response	Others Reports
Combination of Coptis chinensis polysaccharides and berberine ameliorates ulcerative colitis by regulating gut microbiota and activating AhR/IL-22 pathway	Others Reports
Oral administration of Huanglian-Houpo herbal nanoemulsion loading multiple phytochemicals for ulcerative colitis therapy in mice	Others Reports
[Mechanism of Huanglian Houpo Decoction in treatment of ulcerative colitis in mice based on brain-gut axis]	Others Reports
[Research progress of effect of berberine in treatment of ulcerative colitis based on cell signaling pathway]	Others Reports
Berberine hydrochloride-loaded dung beetle chitosan/sodium alginate microspheres ameliorate DSS-induced colitis and regulate gut microorganisms in mice	Others Reports
Orally Deliverable Dual-Targeted Pellets for the Synergistic Treatment of Ulcerative Colitis	Others Reports
Evaluation of Intestinal Drug Absorption and Interaction Using Quadruple Single-Pass Intestinal Perfusion Coupled with Mass Spectrometry Imaging	Others Reports
Berberine improved experimental chronic colitis by regulating interferon-γ- and IL-17A-producing lamina propria CD4(+) T cells through AMPK activation	Others Reports
Berberine improves DSS-induced colitis in mice by modulating the fecal-bacteria-related bile acid metabolism	Others Reports
Mucus-Penetrating Alginate-Chitosan Nanoparticles Loaded with Berberine Hydrochloride for Oral Delivery to the Inflammation Site of Ulcerative Colitis	Others Reports
Correction: Mucus-Penetrating Alginate-Chitosan Nanoparticles Loaded with Berberine Hydrochloride for Oral Delivery to the Inflammation Site of Ulcerative Colitis	Others Reports
Syntheses and structure-activity relationships on antibacterial and anti-ulcerative colitis properties of quaternary 13-substituted palmatines and 8-oxo-13-substituted dihydropalmatines	Others Reports
Oxidative stress, hormones, and effects of natural antioxidants on intestinal inflammation in inflammatory bowel disease	Others Reports
Atovaquone and Berberine Chloride Reduce SARS-CoV-2 Replication In Vitro	Others Reports
Protective effect of cavidine on acetic acid-induced murine colitis via regulating antioxidant, cytokine profile and NF-κB signal transduction pathways	Animal experimental study
Berberine alleviates ulcerative colitis by inhibiting inflammation through targeting IRGM1	Animal experimental study
pH-sensitive HPMCP-chitosan nanoparticles containing 5-aminosalicylic acid and berberine for oral colon delivery in a rat model of ulcerative colitis	Animal experimental study
Berberine blocks the relapse of Clostridium difficile infection in C57BL/6 mice after standard vancomycin treatment	Animal experimental study
Berberine increases stromal production of Wnt molecules and activates Lgr5(+) stem cells to promote epithelial restitution in experimental colitis	Animal experimental study
Qingchang Wenzhong Decoction Alleviates DSS-Induced Inflammatory Bowel Disease by Inhibiting M1 Macrophage Polarization In Vitro and In Vivo	Animal experimental study
Berberine and its derivatives represent as the promising therapeutic agents for inflammatory disorders	Animal experimental study
Constituents, Pharmacokinetics, and Pharmacology of Gegen-Qinlian Decoction	Animal experimental study
Tissue distribution and integrated pharmacokinetic properties of major effective constituents of oral Gegen-Qinlian decoction in mice	Animal experimental study
Berberine inhibits macrophage M1 polarization via AKT1/SOCS1/NF-κB signaling pathway to protect against DSS-induced colitis	Animal experimental study
Low molecular weight fucoidan modified nanoliposomes for the targeted delivery of the anti-inflammation natural product berberine	Animal experimental study
Chronoeffects of the Herbal Medicines Puerariae radix and Coptidis rhizoma in Mice: A Potential Role of REV-ERBα	Animal experimental study
Network pharmacology and pharmacokinetics integrated strategy to investigate the pharmacological mechanism of Xianglian pill on ulcerative colitis	Animal experimental study
Kuijieyuan Decoction Improved Intestinal Barrier Injury of Ulcerative Colitis by Affecting TLR4-Dependent PI3K/AKT/NF-κB Oxidative and Inflammatory Signaling and Gut Microbiota	Animal experimental study
Berberine induces SOCS1 pathway to reprogram the M1 polarization of macrophages via miR-155-5p in colitis-associated colorectal cancer	Animal experimental study
Corrigendum to "Berberine induces SOCS1 pathway to reprogram the M1 polarization of macrophages via miR-155-5p in colitis-associated colorectal cancer" [Eur. J. Pharmacol. 949 (2023) 175724]	Animal experimental study
Gegen Qinlian Decoction Relieves Ulcerative Colitis via Adjusting Dysregulated Nrf2/ARE Signaling	Animal experimental study
LC-MS-based metabolomics analysis of Berberine treatment in ulcerative colitis rats	Animal experimental study
Berberine ameliorates colonic damage accompanied with the modulation of dysfunctional bacteria and functions in ulcerative colitis rats	Animal experimental study
Addition of Berberine to 5-Aminosalicylic Acid for Treatment of Dextran Sulfate Sodium-Induced Chronic Colitis in C57BL/6 Mice	Animal experimental study
Pre-clinical toxicity of a combination of berberine and?5-aminosalicylic acid in mice	Animal experimental study
Berberine ameliorates chronic relapsing dextran sulfate sodium-induced colitis in C57BL/6 mice by suppressing Th17 responses	Animal experimental study
iTRAQ-based pharmacoproteomics reveals potential targets of berberine, a promising therapy for ulcerative colitis	Animal experimental study
Berberine Depresses Inflammation and Adjusts Smooth Muscle to Ameliorate Ulcerative Colitis of Cats by Regulating Gut Microbiota	Animal experimental study
[Compatibility mechanism of Gegen Qinlian Decoction in treatment of ulcerative colitis based on network pharmacology]	Animal experimental study
[Study on serum pharmacodynamic material basis of Gegen Qinlian Decoction in treatment of ulcerative colitis based on UHPLC-Q-Orbitrap-MS]	Animal experimental study
Gegen Qinlian decoction alleviates experimental colitis via suppressing TLR4/NF-κB signaling and enhancing antioxidant effect	Animal experimental study
[Preparation and examination of the vitro releasing of pH-dependent kuijiekang tablet for colon-specific delivery]	Animal experimental study
Berberine Protects Mice Against Dextran Sulfate Sodium-Induced Colitis by Activating mTORC1 Pathway	Animal experimental study
6,7-Dihydroxy-2,4-Dimethoxyphenanthrene from Chinese Yam Peels Alleviates DSS-Induced Intestinal Mucosal Injury in Mice via Modulation of the NF-κB/COX-2 Signaling Pathway	Animal experimental study
Main active components of Jiawei Gegen Qinlian decoction protects against ulcerative colitis under different dietary environments in a gut microbiota-dependent manner	Animal experimental study
The colonic metabolism differences of main alkaloids in normal and colitis mice treated with Coptis chinensis Franch. and Sophora flavescens Ait. herbal pair using liquid chromatography-high resolution mass spectrometry method combined with chemometrics	Animal experimental study
Ginsenoside metabolite compound K promotes recovery of dextran sulfate sodium-induced colitis and inhibits inflammatory responses by suppressing NF-κB activation	Animal experimental study
Exploration of Berberine Against Ulcerative Colitis via TLR4/NF-κB/HIF-1α Pathway by Bioinformatics and Experimental Validation	Animal experimental study
Cationic fructan-based pH and intestinal flora dual stimulation nanoparticle with berberine for targeted therapy of IBD	Animal experimental study
Intervention of oncostatin M-driven mucosal inflammation by berberine exerts therapeutic property in chronic ulcerative colitis	Animal experimental study
Protective role of berberine on ulcerative colitis through modulating enteric glial cells-intestinal epithelial cells-immune cells interactions	Animal experimental study
Berberine inhibits acute radiation intestinal syndrome in human with abdomen radiotherapy	Animal experimental study
Berberine inhibits colitis-associated tumorigenesis via suppressing inflammatory responses and the consequent EGFR signaling-involved tumor cell growth	Animal experimental study
Berberine ameliorates TNBS induced colitis by inhibiting inflammatory responses and Th1/Th17 differentiation	Animal experimental study
Oxyberberine ameliorates TNBS-induced colitis in rats through suppressing inflammation and oxidative stress via Keap1/Nrf2/NF-κB signaling pathways	Animal experimental study
Dihydroberberine, an isoquinoline alkaloid, exhibits protective effect against dextran sulfate sodium-induced ulcerative colitis in mice	Animal experimental study
Oxyberberine, a novel gut microbiota-mediated metabolite of berberine, possesses superior anti-colitis effect: Impact on intestinal epithelial barrier, gut microbiota profile and TLR4-MyD88-NF-κB pathway	Animal experimental study
Protective effect of San Huang Pill and its bioactive compounds against ulcerative colitis in Drosophila via modulation of JAK/STAT, apoptosis, Toll, and Nrf2/Keap1 pathways	Animal experimental study
Berberine ameliorates TNBS-induced colitis by inhibiting lipid peroxidation, enterobacterial growth and NF-κB activation	Animal experimental study
Phytochemicals and Regulation of NF-kB in Inflammatory Bowel Diseases: An Overview of In Vitro and In Vivo Effects	Animal experimental study
Anti-Inflammatory Effects of Zinc Oxide and Berberine in Rats with Dextran Sulfate Sodium (DSS)-Induced Colitis	Animal experimental study
Protective effect of berberine chloride against cisplatin-induced ototoxicity	Animal experimental study
Pharmacological properties of traditional medicine (XXIX): effect of Hange-shashin-to and the combinations of its herbal constituents on rat experimental colitis	Animal experimental study
Berberine is a dopamine D1- and D2-like receptor antagonist and ameliorates experimentally induced colitis by suppressing innate and adaptive immune responses	Animal experimental study
Berberine Upregulates P-Glycoprotein in Human Caco-2 Cells and in an Experimental Model of Colitis in the Rat via Activation of Nrf2-Dependent Mechanisms	Animal experimental study
Berberine improves colitis by triggering AhR activation by microbial tryptophan catabolites	Animal experimental study
Exploring the Mechanism of Berberine Intervention in Ulcerative Colitis from the Perspective of Inflammation and Immunity Based on Systemic Pharmacology	Animal experimental study
Anticolitic Effect of Berberine in Rat Experimental Model: Impact of PGE2/p38 MAPK Pathways	Animal experimental study
Design, synthesis and evaluation of a baicalin and berberine hybrid compound as therapeutic agent for ulcerative colitis	Animal experimental study
Palmatine inhibits expression fat mass and obesity associated protein (FTO) and exhibits a curative effect in dextran sulfate sodium (DSS)-induced experimental colitis	Animal experimental study
The Rhizome Mixture of Anemarrhena asphodeloides and Coptidis chinensis Ameliorates Acute and Chronic Colitis in Mice by Inhibiting the Binding of Lipopolysaccharide to TLR4 and IRAK1 Phosphorylation	Animal experimental study
Protective Effects of Oxyberberine in 5-Fluorouracil-Induced Intestinal Mucositis in the Mice Model	Animal experimental study
Tolerogenic dendritic cell-mediated regulatory T cell differentiation by Chinese herbal formulation attenuates colitis progression	Animal experimental study
Pharmacological effects of berberine on models of ulcerative colitis: A meta-analysis and systematic review of animal studies	Animal experimental study
Suppressive effect of berberine on experimental dextran sulfate sodium-induced colitis	Animal experimental study
Study on the bioactive components of Banxia Xiexin Decoction with different decocting methods and its effects on ulcerative colitis rats from the perspective of phase states	Animal experimental study
Relationships between pharmacokinetics and efficacy of Xie-xin decoction in rats with experimental ulcerative colitis	Animal experimental study
Anti-inflammatory Efficacy of Combined Natural Alkaloid Berberine and S1PR Modulator Fingolimod at Low Doses in Ulcerative Colitis Preclinical Models	Animal experimental study
Correction to Anti-inflammatory Efficacy of Combined Natural Alkaloid Berberine and S1PR Modulator Fingolimod at Low Doses in Ulcerative Colitis Preclinical Models	Animal experimental study
Anemoside B4 protects against chronic relapsing colitis in mice by modulating inflammatory response, colonic transcriptome and the gut microbiota	Animal experimental study
Hericium erinaceus, in combination with natural flavonoid/alkaloid and B(3)/B(8) vitamins, can improve inflammatory burden in Inflammatory bowel diseases tissue: an ex vivo study	Animal experimental study
Novel Natural Carrier-Free Self-Assembled Nanoparticles for Treatment of Ulcerative Colitis by Balancing Immune Microenvironment and Intestinal Barrier	Animal experimental study
[Therapeutic effect of ursodeoxycholic acid-berberine supramolecular nanoparticles on ulcerative colitis based on supramolecular system induced by weak bond]	Animal experimental study
Rhubarb polysaccharide and berberine co-assembled nanoparticles ameliorate ulcerative colitis by regulating the intestinal flora	Animal experimental study
Yeast Microcapsule Mediated Natural Products Delivery for Treating Ulcerative Colitis through Anti-Inflammatory and Regulation of Macrophage Polarization	Animal experimental study
Zhikang Capsule ameliorates dextran sodium sulfate-induced colitis by inhibition of inflammation, apoptosis, oxidative stress and MyD88-dependent TLR4 signaling pathway	Animal experimental study
Intervention effects of QRZSLXF, a Chinese medicinal herb recipe, on the DOR-β-arrestin1-Bcl2 signal transduction pathway in a rat model of ulcerative colitis	Animal experimental study
Berberine ameliorates DSS-induced intestinal mucosal barrier dysfunction through microbiota-dependence and Wnt/β-catenin pathway	Animal experimental study
Oral Colon-Targeted Konjac Glucomannan Hydrogel Constructed through Noncovalent Cross-Linking by Cucurbit[8]uril for Ulcerative Colitis Therapy	Animal experimental study
Sieving characteristics of cytokine- and peroxide-induced epithelial barrier leak: Inhibition by berberine	Animal experimental study
Pre-Administration of Berberine Exerts Chemopreventive Effects in AOM/DSS-Induced Colitis-Associated Carcinogenesis Mice via Modulating Inflammation and Intestinal Microbiota	Animal experimental study
Berberine-Loaded Nanostructured Lipid Carriers Enhance the Treatment of Ulcerative Colitis	Animal experimental study
Exosomes derived from mesenchymal stem cells containing berberine for ulcerative colitis therapy	Animal experimental study
[Anti-inflammatory effect, plasma effective components and therapeutic targets of Huanglian Jiedu Decoction on ulcerative colitis mice]	Animal experimental study
Berberine Regulates Treg/Th17 Balance to Treat Ulcerative Colitis Through Modulating the Gut Microbiota in the Colon	Animal experimental study
8-Oxypalmatine, a novel oxidative metabolite of palmatine, exhibits superior anti-colitis effect via regulating Nrf2 and NLRP3 inflammasome	Animal experimental study
Regulation of MFN2 by berberine alleviates obesity exacerbated colitis	Animal experimental study
Demethyleneberberine alleviates inflammatory bowel disease in mice through regulating NF-κB signaling and T-helper cell homeostasis	Animal experimental study
Targeted delivery of Chinese herb pair-based berberine/tannin acid self-assemblies for the treatment of ulcerative colitis	Animal experimental study
Berberine inhibits intestinal carcinogenesis by suppressing intestinal pro-inflammatory genes and oncogenic factors through modulating gut microbiota	Animal experimental study
Banxia xiexin decoction protects against dextran sulfate sodium-induced chronic ulcerative colitis in mice	Animal experimental study
Phytochemicals as regulators of Th17/Treg balance in inflammatory bowel diseases	Animal experimental study
Combined ROS Responsive Polydopamine-Coated Berberine Nanoparticles Effective Against Ulcerative Colitis in Mouse Model	Animal experimental study
Berberine alleviates ulcerative colitis by inhibiting inflammation through targeting IRGM1.	Animal experimental study
Study on the bioactive components of Banxia Xiexin Decoction with different decocting methods and its effects on ulcerative colitis rats from the perspective of phase states.	Animal experimental study
Exosomes derived from mesenchymal stem cells containing berberine for ulcerative colitis therapy	Animal experimental study
Protective effect of San Huang Pill and its bioactive compounds against ulcerative colitis in Drosophila via modulation of JAK/STAT, apoptosis, Toll, and Nrf2/Keap1 pathways	Animal experimental study
Berberine alleviates inflammation and suppresses PLA2-COX-2-PGE2-EP2 pathway through targeting gut microbiota in DSS-induced ulcerative colitis	Animal experimental study
Berberine regulates intestinal microbiome and metabolism homeostasis to treat ulcerative colitis.	Animal experimental study
Combined ROS Responsive Polydopamine-Coated Berberine Nanoparticles Effective Against Ulcerative Colitis in Mouse Model.	Animal experimental study
Oral administration of Huanglian-Houpo herbal nanoemulsion loading multiple phytochemicals for ulcerative colitis therapy in mice.	Animal experimental study
Coptis chinensis and Berberine Ameliorate Chronic Ulcerative Colitis: An Integrated Microbiome-Metabolomics Study.	Animal experimental study
Synergistic effect of berberine hydrochloride and dehydrocostus lactone in the treatment of ulcerative colitis: Take gut microbiota as the target.	Animal experimental study
Novel Natural Carrier-Free Self-assembled Nanoparticles for Treatment of Ulcerative Colitis by Balancing Immune Microenvironment and Intestinal Barrier.	Animal experimental study
Combination of Coptis chinensis polysaccharides and berberine ameliorates ulcerative colitis by regulating gut microbiota and activating AhR/IL-22 pathway.	Animal experimental study
pH-sensitive HPMCP-chitosan nanoparticles containing 5-aminosalicylic acid and berberine for oral colon delivery in a rat model of ulcerative colitis.	Animal experimental study
[Therapeutic effect of ursodeoxycholic acid-berberine supramolecular nanoparticles on ulcerative colitis based on supramolecular system induced by weak bond].	Animal experimental study
Berberine promotes M2 macrophage polarisation through the IL-4-STAT6 signalling pathway in ulcerative colitis treatment	Animal experimental study
Rhubarb polysaccharide and berberine co-assembled nanoparticles ameliorate ulcerative colitis by regulating the intestinal flora.	Animal experimental study
Berberine a traditional Chinese drug repurposing: Its actions in inflammation-associated ulcerative colitis and cancer therapy	Animal experimental study
Therapeutic targets and pharmacological mechanisms of Coptidis Rhizoma against ulcerative colitis: Findings of system pharmacology and bioinformatics analysis	Animal experimental study
Berberine Depresses Inflammation and Adjusts Smooth Muscle to Ameliorate Ulcerative Colitis of Cats by Regulating Gut Microbiota.	Animal experimental study
Jatrorrhizine alleviates ulcerative colitis via regulating gut microbiota and NOS2 expression	Animal experimental study
Effect and Mechanism of Pharmaceutical Excipients on Berberine to Alleviate Ulcerative Colitis via Regulating Gut Microbiota	Animal experimental study
Pharmacological effects of berberine on models of ulcerative colitis: A meta-analysis and systematic review of animal studies	Animal experimental study
Targeted delivery of Chinese herb pair-based berberine/tannin acid self-assemblies for the treatment of ulcerative colitis	Animal experimental study
Correction: Mucus-Penetrating Alginate-Chitosan Nanoparticles Loaded with Berberine Hydrochloride for Oral Delivery to the Inflammation Site of Ulcerative Colitis	Animal experimental study
[Experimental study on effects of berberine combined with 6-shogaol on intestinal inflammation and flora in mice with ulcerative colitis].	Animal experimental study
Berberine Ameliorates Dextran Sulfate Sodium-Induced Ulcerative Colitis and Inhibits the Secretion of Gut Lysozyme via Promoting Autophagy.	Animal experimental study
[Compatibility mechanism of Gegen Qinlian Decoction in treatment of ulcerative colitis based on network pharmacology].	Animal experimental study
Yeast Microcapsule Mediated Natural Products Delivery for Treating Ulcerative Colitis through Anti-Inflammatory and Regulation of Macrophage Polarization.	Animal experimental study
Mucus-Penetrating Alginate-Chitosan Nanoparticles Loaded with Berberine Hydrochloride for Oral Delivery to the Inflammation Site of Ulcerative Colitis	Animal experimental study
[Mechanism of Huanglian Houpo Decoction in treatment of ulcerative colitis in mice based on brain-gut axis].	Animal experimental study
Berberine inhibits IFN-γ signaling pathway in DSS-induced ulcerative colitis	Animal experimental study
[Study on serum pharmacodynamic material basis of Gegen Qinlian Decoction in treatment of ulcerative colitis based on UHPLC-Q-Orbitrap-MS].	Animal experimental study
An oral pH-activated "nano-bomb" carrier combined with berberine by regulating gene silencing and gut microbiota for site-specific treatment of ulcerative colitis.	Animal experimental study
Gegen Qinlian Decoction Relieves Ulcerative Colitis via Adjusting Dysregulated Nrf2/ARE Signaling.	Animal experimental study
Macrophage-Targeted Berberine-Loaded β-Glucan Nanoparticles Enhance the Treatment of Ulcerative Colitis.	Animal experimental study
Correction to Anti-inflammatory Efficacy of Combined Natural Alkaloid Berberine and S1PR Modulator Fingolimod at Low Doses in Ulcerative Colitis Preclinical Models.	Animal experimental study
Dihydroberberine, an isoquinoline alkaloid, exhibits protective effect against dextran sulfate sodium-induced ulcerative colitis in mice.	Animal experimental study
Exploring the Mechanism of Berberine Intervention in Ulcerative Colitis from the Perspective of Inflammation and Immunity Based on Systemic Pharmacology	Animal experimental study
Main active components of Jiawei Gegen Qinlian Decoction protects against ulcerative colitis under different dietary environments in a gut microbiota-dependent manner.	Animal experimental study
Berberine in the treatment of ulcerative colitis: A possible pathway through Tuft cells	Animal experimental study
Orally Deliverable Dual-Targeted Pellets for the Synergistic Treatment of Ulcerative Colitis.	Animal experimental study
Network pharmacology and pharmacokinetics integrated strategy to investigate the pharmacological mechanism of Xianglian pill on ulcerative colitis	Animal experimental study
To assess the effective and safety of berberine hydrochloride in ulcerative colitis: A protocol for systematic review and meta-analysis.	Animal experimental study
Design, synthesis and evaluation of a baicalin and berberine hybrid compound as therapeutic agent for ulcerative colitis	Animal experimental study
Kuijieyuan Decoction Improved Intestinal Barrier Injury of Ulcerative Colitis by Affecting TLR4-Dependent PI3K/AKT/NF-κB Oxidative and Inflammatory Signaling and Gut Microbiota.	Animal experimental study
Anti-inflammatory Efficacy of Combined Natural Alkaloid Berberine and S1PR Modulator Fingolimod at Low Doses in Ulcerative Colitis Preclinical Models.	Animal experimental study
Intervention of oncostatin M-driven mucosal inflammation by berberine exerts therapeutic property in chronic ulcerative colitis.	Animal experimental study
Protective role of berberine on ulcerative colitis through modulating enteric glial cells–intestinal epithelial cells–immune cells interactions	Animal experimental study
Berberine ameliorates colonic damage accompanied with the modulation of dysfunctional bacteria and functions in ulcerative colitis rats.	Animal experimental study
Digestive System Diseases and Conditions - Ulcerative Colitis; Recent Findings from Fourth Military Medical University Has Provided New Information about Ulcerative Colitis (A Phase I Trial of Berberine In Chinese With Ulcerative Colitis)	Animal experimental study
Berberis lycium fruit extract attenuates oxi-inflammatory stress and promotes mucosal healing by mitigating NF-κB/c-Jun/MAPKs signalling and augmenting splenic Treg proliferation in a murine model of dextran sulphate sodium-induced ulcerative colitis.	Animal experimental study
Berberine-Loaded Nanostructured Lipid Carriers Enhance the Treatment of Ulcerative Colitis.	Others Reports
A Phase I Trial of Berberine in Chinese with Ulcerative Colitis.	Others Reports
LC-MS-based metabolomics analysis of Berberine treatment in ulcerative colitis rats	Animal experimental study
Oral Colon-Targeted Konjac Glucomannan Hydrogel Constructed through Noncovalent Cross-Linking by Cucurbit[8]uril for Ulcerative Colitis Therapy	Animal experimental study
iTRAQ-based pharmacoproteomics reveals potential targets of berberine, a promising therapy for ulcerative colitis	Animal experimental study
Protective effects of berberine hydrochloride on DSS-induced ulcerative colitis in rats	Animal experimental study
Berberine Regulates Treg/Th17 Balance to Treat Ulcerative Colitis Through Modulating the Gut Microbiota in the Colon	Animal experimental study
Simultaneous determination of anemoside B4, phellodendrine, berberine, palmatine, obakunone, esculin, esculetin in rat plasma by UPLC–ESI–MS/MS and its application to a comparative pharmacokinetic study in normal and ulcerative colitis rats	Animal experimental study
Homoeopathic treatment of ulcerative Colitis: A case report	Animal experimental study
Versatile methods for synthesizing organic acid salts of quaternary berberine-type alkaloids as anti-ulcerative colitis agents.	Animal experimental study
Institute of Materia Medica, Chinese Academy of Medical Sciences; Researchers Submit Patent Application, "Derivatives of Protoberberine Biological Alkaloids and Use of Same Inhibiting Ulcerative Colitis", for Approval	Animal experimental study
New synthetic method of 8-oxocoptisine starting from natural quaternary coptisine as anti-ulcerative colitis agent.	Animal experimental study
Intervention effects of QRZSLXF, a Chinese medicinal herb recipe, on the DOR-β-arrestin1-Bcl2 signal transduction pathway in a rat model of ulcerative colitis	Animal experimental study
Relationships between pharmacokinetics and efficacy of Xie-xin decoction in rats with experimental ulcerative colitis	Animal experimental study
Evidence for the complementary and synergistic effects of the three-alkaloid combination regimen containing berberine, hypaconitine and skimmianine on the ulcerative colitis rats induced by trinitrobenzene-sulfonic acid	Animal experimental study
Investigation of the Potential Mechanism of Huangqin-Huanglian in Treating Ulcerative Colitis Based on Network Pharmacology and Molecular Docking	Animal experimental study
Guiding Baidouying Decoction for Treating Ulcerative Colitis Based on the Theory of “Turbid Toxicity Stagnating in the Intestines”	Animal experimental study
Research Progress on the Regulation of IL-23/IL-17 Immune Axis by Traditional Chinese Medicine in Intervening Ulcerative Colitis	Animal experimental study
Clinical Observation of Gegen-Qinlian Decoction Combined with Intestinal Cleansing and Cooling Blood Formula in Treating Ulcerative Colitis with Damp-Heat in the Large Intestine	Animal experimental study
Research Progress on the Mechanisms of Traditional Chinese Medicine in Preventing and Treating Ulcerative Colitis	Animal experimental study
Clinical Efficacy Observation of Integrative Medicine in Treating Damp-Heat Type Ulcerative Colitis: A Study of 30 Cases	Animal experimental study
Clinical Efficacy of Mesalazine Combined with Berberine Hydrochloride Tablets in Treating Ulcerative Colitis	Animal experimental study
Effects of Ginger, Huangqin, Huanglian, and Ginseng Decoction on Colonic Epithelial Cell Pyroptosis in Ulcerative Colitis Mice via the NLRP3/Caspase-1 Pathway	Animal experimental study
Exploration of the Application of the “Pushing Out the Old to Bring Forth the New” Method in the Remodeling of the Mucosal Barrier in Ulcerative Colitis Treatment	Animal experimental study
Clinical Efficacy and Impact on Inflammatory Factor Levels of Banxia Xiexin Decoction in Its Whole and Separate Form Combined with Mesalazine in Treating Ulcerative Colitis	Animal experimental study
Mechanism of Chinese Medicine Solidifying the Intestine and Stopping Diarrhea Pills in Treating Ulcerative Colitis Based on Metabolomics	Animal experimental study
Advances in the Chemical Components of Huanglian and Its Research on the Treatment of Ulcerative Colitis	Animal experimental study
Interpretation of Professor Shen Shuwen’s Experience in Diagnosing and Treating Ulcerative Colitis	Animal experimental study
Mechanism and Research Progress of Banxia Xiexin Decoction-like Formulas in Treating Ulcerative Colitis Based on “Shang Han Lun”	Animal experimental study
Clinical Observation of Traditional Chinese Medicine Stage-Based Therapy Combined with Vedolizumab in Treating Moderate to Severe Ulcerative Colitis and Its Regulatory Effect on Pathogenesis	Animal experimental study
Interpretation of the Expert Consensus on Traditional Chinese Medicine Diagnosis and Treatment of Ulcerative Colitis (2023)	Animal experimental study
Exploring the Mechanism of Novel Intestinal Repair Enema Formula in Treating Ulcerative Colitis Based on Network Pharmacology and Experimental Validation	Animal experimental study
Therapeutic Effects and Mechanisms of Xianglian Zhi Xie Tablets on Oxazolone-Induced Ulcerative Colitis Mice	Animal experimental study
Research Progress on the Single Herb Treatments for Ulcerative Colitis	Animal experimental study
Huazhuo Jiedu Formula Regulates Autophagy to Repair Intestinal Mucosal Barrier Injury in Ulcerative Colitis Rats	Animal experimental study
Analysis of Commonly Used Medication Combinations for Treating Ulcerative Colitis by Professor Dang Zhongqin	Animal experimental study
Analysis of Effective Active Ingredients and In Vitro Target Studies of Xianhecao in Intervening Ulcerative Colitis	Animal experimental study
Efficacy Observation of Wumei Pill Combined with Chemotherapy in Treating Ulcerative Colitis-Associated Colorectal Cancer with Mixed Cold and Heat Syndrome	Not related berberine
Investigation of the Synergistic Effect of Wu Zhu Yu-Processed Huanglian on Ulcerative Colitis Based on Energy Metabolism	Not related berberine
Experience of Professor Guo Guangye in Treating Ulcerative Colitis with Kuijieshuang	Not related berberine
Clinical Observation of Qingchang Yin with Modified Formula Combined with Mesalazine in Treating Active Ulcerative Colitis (Damp-Heat Type)	Not related berberine
Mechanism Study of Berberine on Ulcerative Colitis Mice Based on Bak/Bax/Caspase-9 Pathway	Not related berberine
Research Progress on Chinese Medicine Regulating Gut Microbiota to Prevent and Treat Ulcerative Colitis	Not related berberine
Bibliometric Analysis of Traditional Chinese Medicine Treatment for Ulcerative Colitis from 2013 to 2023	Not related berberine
Research Progress on Chinese Medicine Regulating PI3K/AKT Signaling Pathway in Intervening Ulcerative Colitis	Not related berberine
Advances in the Study of Chinese Medicine Enema for Repairing Intestinal Mucosal Barrier in Ulcerative Colitis	Not related berberine
Clinical Efficacy Observation of Qingbai Qingli Formula in Treating Ulcerative Colitis with Damp-Heat in the Large Intestine	Not related berberine
Exploration of the Application of Zuo Jin Pill in Ulcerative Colitis Based on the “Pungent Opening and Bitter Descending” Theory	Not related berberine
Research Progress on the Pharmacological Mechanism of Chinese Medicine Regulating Autophagy in Treating Ulcerative Colitis	Not related berberine
Research Progress on the Regulation of Heat-Clearing Formula on Ulcerative Colitis “Inflammation-Cancer Transition” Based on Signaling Pathways	Not related berberine
Clinical Efficacy and Mechanism of Qingchang Huashi Method in Treating Ulcerative Colitis Based on the Theory of “Damp-Heat Pathogenesis”	Not related berberine
Exploring the Mechanism of Qinghua Quyu Jianpi Formula in Treating Ulcerative Colitis Based on Network Pharmacology and Experimental Verification	Not related berberine
Research Progress on Baidouying Decoction in Treating Ulcerative Colitis	Not related berberine
Mechanism Exploration of Licorice Xiexin Decoction Against Ulcerative Colitis Based on Network Pharmacology	Not related berberine
Research Progress on Gegen-Qinlian Decoction in Treating Ulcerative Colitis	Not related berberine
Feasibility Study of Gegen-Qinlian Decoction in Treating Ulcerative Colitis Based on Bioinformatics	Not related berberine
Effects of Gegen-Qinlian Decoction Combined with Probiotics on Gut Microbiota and Related Inflammatory Factors in Ulcerative Colitis Mice	Not related berberine
Study on the Mechanism of Sanhuang Decoction Relieving Candida Albicans Colonization in Ulcerative Colitis Mice Based on the Dectin-1-Syk-CARD9 Pathway	Not related berberine
Research Progress on Chinese Medicine Regulating Endoplasmic Reticulum Stress in Treating Ulcerative Colitis	Not related berberine
Research Progress on Chinese Medicine in Preventing and Treating Ulcerative Colitis through Regulating Endoplasmic Reticulum Stress-Related Pathways	Not related berberine
Research Progress on the Role of Nuclear Receptor PPARγ in Ulcerative Colitis and Chinese Medicine Intervention	Not related berberine
Study on the Medication Rules of Patent Chinese Medicine in Treating Ulcerative Colitis Based on National Patents	Not related berberine
Exploring the Impact of miR-34a-5p Overexpression on Ulcerative Colitis and the Intervention Effect of Berberine Based on the IL-6/STAT3 Signaling Pathway	Not related berberine
Research Progress on Effective Components of Single Chinese Herbs in Treating Ulcerative Colitis	Not related berberine
Research Progress on the Mechanism of Alkaloid Components in Huanglian Against Ulcerative Colitis	Not related berberine
Research Progress on Chinese Medicine Regulating NF-κB Signaling Pathways in Intervening Ulcerative Colitis-Related Carcinogenesis	Not related berberine
Effect of Berberine Hydrochloride Combined with Sulfasalazine on Ulcerative Colitis and Its Impact on DAO and IL-10 Indicators	Not related berberine
Study on the Mechanism of Gegen-Qinlian Decoction in Treating Ulcerative Colitis Mice Gut Mucosal Injury Based on the Keap1/Nrf2 Pathway	Not related berberine
Mechanism Study of Wumei Pill on Colonic Epithelial Cell Pyroptosis in Ulcerative Colitis Mice Based on NLRP3/Caspase-1/GSDMD Pathway	Not related berberine
Experience in Treating Ulcerative Colitis by Yang Wei Using Damp-Resolving and Intestinal-Clearing Methods	Not related berberine
Research Progress on Chinese Medicine Intervening Th17/Treg Balance in Treating Ulcerative Colitis	Not related berberine
Research Progress on Chinese Medicine Regulating Gut Microecology to Alleviate Ulcerative Colitis	Not related berberine
Role of Bile Acids and Their Receptors in Ulcerative Colitis and Research Progress on Chinese Medicine Intervention	Not related berberine
Research Progress on Traditional Chinese Medicine Intervening Ulcerative Colitis Based on Notch1 Signaling Pathway	Not related berberine
Metabolomics Research Progress on Chinese Medicine Treatment of Ulcerative Colitis	Not related berberine
Mechanism Study of Paeoniflorin Protecting Ulcerative Colitis Mice Based on AMPK/mTOR Autophagy Pathway	Not related berberine
Effect of Berberine Hydrochloride Tablets Combined with Glutamine Compound on Intestinal Mucosal Barrier Function in Ulcerative Colitis Patients	Not related berberine
Component Analysis of Two Dosage Forms of Paeonia Decoction and Study on Its Mechanism in Treating Ulcerative Colitis	Not related berberine
Analysis of Commonly Used Medication Combinations by Professor Dang Zhongqin in Treating Ulcerative Colitis	Not related berberine
Research Progress on the Mechanism of Chinese Medicine Regulating the Mucosal Barrier in Intervening Ulcerative Colitis Based on the Theory of “Thickening the Intestine”	Not related berberine
Bioinformatics and Experimental Validation of S100A8 as an Inflammatory Gene for Ulcerative Colitis	Not related berberine
Exploring the Mechanism of Huanglian in Treating Ulcerative Colitis Based on Network Pharmacology, Molecular Docking, and Molecular Dynamics Simulations	Not related berberine
Research Progress on Intestinal Immunity in Ulcerative Colitis and Chinese Medicine Regulation	Not related berberine
Mechanism Study of Chinese Medicine Regulating Intestinal Epithelial Cell Tight Junctions in Ulcerative Colitis	Not related berberine
Advances in the Study of Traditional Chinese Medicine for Treating Ulcerative Colitis through Regulating Gut Microbiota	Not related berberine
Advances in the Study of Chinese Medicine on Ulcerative Colitis-Induced Intestinal Fibrosis	Not related berberine
Research Progress on the Mechanism of Traditional Chinese Medicine in Treating Ulcerative Colitis Based on Gut Microbiota and Immune Regulation	Not related berberine
Advances in the Research on Chinese Medicine Regulating Gut Microbiota in Treating Ulcerative Colitis	Not related berberine
Study on the Therapeutic Effect of Quxie Fuzheng Decoction on Ulcerative Colitis and Its Mechanism Based on Immunology and Metabolomics	Not related berberine
Research Progress on the Role of TCM Regulating the TLR4/NF-κB Pathway in Ulcerative Colitis Treatment	Not related berberine
Effectiveness of Gastrointestinal Astringent and Anti-Diarrheal Capsules Combined with Mesalazine Enteric-Coated Tablets in Treating Ulcerative Colitis and Its Impact on Inflammation and Immune Indicators	Not related berberine
Improvement Effect and Mechanism of Shengcao Phenol on DSS-Induced Ulcerative Colitis in Rats	Not related berberine
Research Progress and Review of Traditional Chinese Medicine in Treating Ulcerative Colitis	Not related berberine
Evaluation of the Efficacy of the Modified Bai Tou Weng Formula in Treating Ulcerative Colitis	Not related berberine
Exploring the Mechanism of Qing Dai in Treating Ulcerative Colitis Based on Network Pharmacology	Not related berberine
Study of Potential Active Components and Molecular Mechanism of Danggui Liuhuang Decoction in Treating Ulcerative Colitis Based on Bioinformatics and Molecular Docking Techniques	Not related berberine
Relief Effect of Cactus Polysaccharides and Cactus Flavonoids on Ulcerative Colitis in Mice	Not related berberine
Role of Intestinal Tight Junctions in Ulcerative Colitis and Advances in Traditional Chinese Medicine Treatment	Not related berberine
Effect of Lian Cao Xie Li Capsules on Endoplasmic Reticulum Stress and Inflammatory Response in Ulcerative Colitis Rats	Not related berberine
Observation of the Efficacy of Self-Formulated Colonic Dialysis Instrument Retention Enema in Treating Ulcerative Colitis	Not related berberine
Exploration of the Medication Rules for Traditional Chinese Medicine Enema in Treating Ulcerative Colitis Based on Data Mining	Not related berberine
Clinical Efficacy of Clearing Heat and Dampness Method on Disease Activity and Intestinal Mucosal Barrier in Ulcerative Colitis with Damp-Heat Syndrome	Not related berberine
Study of Xiao Kui Decoction in Regulating IL-6/STAT3 Signaling Pathway to Inhibit Carcinogenesis of Ulcerative Colitis Based on “Prevention of Change While Ill” Theory	Not related berberine
Exploration of the Mechanism of Shenling Baizhu Powder in Relieving Ulcerative Colitis in Mice Based on High-Throughput Transcriptome Sequencing	Not related berberine
Progress in Research on Traditional Chinese Medicine Compound Treatment of Ulcerative Colitis Based on Cell Signaling Pathways	Not related berberine
Effect of Qing Re Hua Shi Tiao Shu Formula on Intestinal Mucosa in Ulcerative Colitis Mice	Not related berberine
Impact of Huangbai Ejiao Decoction on Endoscopic Findings, Intestinal Mucosal Barrier Function, and Blood Adhesion Molecules in Patients with Ulcerative Colitis	Not related berberine
Research Progress of Classic Formulas in Treating Ulcerative Colitis	Not related berberine
Mechanism of Bai Tou Weng Decoction n-Butanol Extract on Candida Albicans Colonization-Induced Ulcerative Colitis in Mice Based on NLRP3 Inflammasome Studies	Not related berberine
Exploration of Medication Rules for Ulcerative Colitis in the Active Phase Based on Data Mining	Not related berberine
Progress of Traditional Chinese Medicine Intervention in Ulcerative Colitis Based on Nrf2/HO-1 Pathway	Not related berberine
Correlation Between Intestinal Flora Number and Th17/Regulatory T Cells Immune Balance in Different Disease Conditions of Ulcerative Colitis Patients	Not related berberine
Effect of Qi Lian Jian Chang Ning on NF-κB Pathway Proteins and Serum Inflammatory Factors in Colon Tissue of Ulcerative Colitis Model Rats	Not related berberine
Effect and Mechanism of Total Alkaloids of Corydalis on Ulcerative Colitis in Mice	Not related berberine
Impact of Zuo Jin Pills Combined with Si Ni San on Inflammatory Factors and YKL-40 in Ulcerative Colitis	Not related berberine
Exploration of the Mechanism of Solidifying Intestines and Anti-Diarrheal Pills in Treating Ulcerative Colitis Based on Network Pharmacology and Molecular Docking Technology	Not related berberine
Progress in the Mechanism of Traditional Chinese Medicine Intervention in Ulcerative Colitis Based on Mucosal Immunity	Not related berberine
Clinical Study on the Combination of Licorice Decoction and Mesalazine in Treating Ulcerative Colitis	Not related berberine
Experimental Study on the Effect of Berberine and 6-Gingerol Combination on Intestinal Inflammation and Flora in Ulcerative Colitis Mice	Others Reports
Network Pharmacology Study of the Mechanism of White Flower Baijian Grass in Treating Ulcerative Colitis Based on Protein Interaction and Key Targets	Others Reports
Clinical Study on the Combination of Self-Formulated Cooling and Hemostatic Enema and Conventional Western Medicine in Treating Ulcerative Colitis with Damp-Heat Syndrome	Not related berberine
Research Progress of Animal Models of Ulcerative Colitis	Others Reports
Observation of the Efficacy of Shao Yao Decoction Combined with Mesalazine Enteric-Coated Tablets in Treating Damp-Heat Type Ulcerative Colitis	Others Reports
Overview of Clinical Trial Literature on Ge Gen Qin Lian Decoction in Treating Ulcerative Colitis	Incomplete data
Network Pharmacology Mechanism Analysis of Huanglian Houpo Decoction in Improving Ulcerative Colitis	Not related berberine
Effect of Qing Re Hua Shi Tiao Shu Formula on Intestinal Mucosal Barrier Function in Ulcerative Colitis Mice	Not related berberine
Study of the Effect of Yi Qing Zhi Xie Decoction in Regulating Endoplasmic Reticulum Stress/NF-κB Pathway in Treating Ulcerative Colitis	Not related berberine
Effect of Huang Lian on Intestinal Mucosal Barrier and Probiotic A. muciniphila in Ulcerative Colitis Mice	Not related berberine
Study on the Mechanism of Epimedium Total Flavonoids in Treating Ulcerative Colitis Based on Network Pharmacology	Not related berberine
Exploration of the Mechanism of Qing Hua Chang Yin in Treating Ulcerative Colitis Based on Network Pharmacology	Not related berberine
Effectiveness and Serum Cytokine Level Analysis of Berberine Tablets Combined with Mesalazine in Treating Distal Ulcerative Colitis	Not related berberine
Research Progress on Classic Formulas for Treating Ulcerative Colitis with Heat Clearing and Damp Drying Properties	Not related berberine
Research Progress on Traditional Chinese Medicine Alkaloids in Treating Ulcerative Colitis	Not related berberine
Network Pharmacology Study on the Mechanism of Huang Lian Jie Du Decoction in Treating Ulcerative Colitis	Not related berberine
Study of the Mechanism of Huang Lian-Huang Bai Combination in Treating Ulcerative Colitis Based on Network Pharmacology	Not related berberine
Clinical Study of Berberine Tablets Combined with Sulfasalazine in Treating Ulcerative Colitis	Not related berberine
Research Progress on Berberine in Treating Ulcerative Colitis	Not related berberine
Research Progress on Traditional Chinese Medicine Regulation of Tryptophan-Intestinal Flora Metabolism in Treating Ulcerative Colitis	Not related berberine
Effect of Huang Lian Polysaccharides Combined with Berberine on Intestinal Mucosal Barrier Damage in Ulcerative Colitis	Not related berberine
Clinical Research on Self-Formulated Traditional Chinese Medicine Decoction Combined with Moist Burn Ointment Enema in Ulcerative Colitis	Not related berberine
Observation of the Efficacy of Modified Bai Tou Weng Decoction in Treating Damp-Heat Type Ulcerative Colitis and Its Impact on Serum IL-17 and TNF-α	Not related berberine
Network Pharmacology Study on Qing Chi San Retention Enema in Treating Left-Sided Ulcerative Colitis	Not related berberine
Analysis of the Combination Mechanism of Ge Gen Qin Lian Decoction in Treating Ulcerative Colitis Based on Network Pharmacology	Not related berberine
Clinical Study on Heat Clearing and Damp Drying Method Combined with Mesalazine in Treating Ulcerative Colitis	Not related berberine
Study of the Mechanism of Ge Gen Qin Lian Decoction in Treating Ulcerative Colitis Based on Brain-Gut Axis	Not related berberine
Effect of Ge Gen Qin Lian Decoction on Colon Pathological Damage and Th17/Treg in Damp-Heat Type Ulcerative Colitis Rats	Not related berberine
Impact of Transplanted Fecal Microbiota pH on Gut Mucosal Immunity and Mechanism in Fecal Microbiota Transplantation for Ulcerative Colitis in Mice	Not related berberine
Observation of the Efficacy of Modified Shao Yao Decoction in Treating Active Ulcerative Colitis and Its Impact on Colon Pathological Changes	Not related berberine
Clinical Research on Xiao Kui Decoction Enema in Treating Ulcerative Colitis and Its Impact on Intestinal Flora	Not related berberine
Protective Effect of Huazhuo Jiedu Decoction on Intestinal Mucosa in Ulcerative Colitis Rats	Not related berberine
Effect of Huang Lian on Intestinal Muciniphila Probiotics and Intestinal Mucosal Barrier in Ulcerative Colitis Mice Based on qPCR Technology	Not related berberine
Consideration of Constructing a Full-Chain Intervention Strategy for Traditional Chinese Medicine in Ulcerative Colitis	Not related berberine
Exploration of the Mechanism of Rubia in Treating Ulcerative Colitis Based on Network Pharmacology	Not related berberine
Study of the Mechanism of Qing Chang Wen Zhong Formula in Treating Ulcerative Colitis Based on Transcriptome Sequencing	Not related berberine
Exploration of the Mechanism of Bai Hu Decoction in Treating Ulcerative Colitis Based on Network Pharmacology and Molecular Docking Techniques	Not related berberine
Professor Tian Delu’s Experience and Medication Rules in Treating Ulcerative Colitis with the “Nei Yang” Theory	Not related berberine
Study on the Apoptotic Effect of Vitamin D3 on the Colon Tissue of Guinea Pigs with Ulcerative Colitis	Not related berberine
Bioinformatics Analysis of Differentially Expressed Genes in Ulcerative Colitis and Prediction Using Traditional Chinese Medicine	Not related berberine
Research on the Mechanism of Huang Lian-Mu Xiang Decoction in Treating Ulcerative Colitis Based on Network Pharmacology	Not related berberine
Network Pharmacology Study of Jing Jie and Fang Feng in the Treatment of Ulcerative Colitis	Not related berberine
Effect of Ping Kui Enema on the Adhesion of Bifidobacterium and Related Inflammatory Cytokines in Ulcerative Colitis	Not related berberine
Research Progress on Traditional Chinese Medicine Treatment of Ulcerative Colitis	Not related berberine
Observation of the Efficacy of Bai Tou Weng Decoction in Treating Damp-Heat Type Ulcerative Colitis	Not related berberine
Analysis of the Characteristics of Formulas for Treating Ulcerative Colitis Listed in the 2015 Edition of the Chinese Pharmacopoeia and Clinical Use Guidelines	Not related berberine
Efficacy of Berberine Combined with Mesalazine in Patients with Distal Ulcerative Colitis and Its Effect on Related Inflammatory Factors	Not related berberine
Data Mining-Based Analysis of Traditional Chinese Medicine Internal and Enema Treatments for Ulcerative Colitis	Not related berberine
Effect of Berberine and 6-Gingerol Combination on Notch Signaling Pathway in Colon Epithelial Cells of Ulcerative Colitis Mice	Not related berberine
Expression of Inflammatory Cytokines in Patients with Ulcerative Colitis and Their Impact on Prognosis	Not related berberine
Effect of Detoxification and Dampness-Resolving Decoction Combined with Traditional Chinese Medicine Retention Enema on Inflammatory Factors in Active Ulcerative Colitis Patients	Not related berberine
Clinical Study on Self-Formulated Enema Combined with Oral Mesalazine Extended-Release Granules in Treating Ulcerative Colitis	Not related berberine
Observation of the Efficacy of Self-Formulated Healing Decoction Retention Enema in Treating Ulcerative Colitis	Not related berberine
Research Progress on Traditional Chinese Medicine Intervention in Th17/Treg Balance in Ulcerative Colitis	Not related berberine
Mechanism of Berberine Hydrochloride Enhancing Mesalazine in the Treatment of Ulcerative Colitis	Not related berberine
Clinical Efficacy and Mechanism Study of Huang Lian-Mu Xiang Combination in Treating Ulcerative Colitis	Not related berberine
Network Pharmacology Study of Wu Mei Pills in the Treatment of Ulcerative Colitis	Not related berberine
Research Progress on the Molecular Mechanisms of Traditional Chinese Medicine in the Treatment of Ulcerative Colitis	Not related berberine
Clinical Efficacy and Impact on Serum Interleukin-8 and Tumor Necrosis Factor-α of Kuai Jie Kang Wan Combined with Mesalazine Extended-Release Tablets in Treating Spleen Qi Deficiency and Dampness Retention Type Chronic Non-Specific Ulcerative Colitis	Not related berberine
Therapeutic Effect and Mechanism of Berberine in Rat Model of Ulcerative Colitis	Not related berberine
Research Progress on Commonly Used Chinese Medicine and Its Monomer Components in Ulcerative Colitis	Not related berberine
Clinical Study of Berberine Hydrochloride Tablets Combined with Mesalazine in Treating Distal Ulcerative Colitis	Others Reports
Protective Effect of Berberine Hydrochloride on the Mechanical Barrier of Colon Mucosa in Ulcerative Colitis Mice	Others Reports
Effect of Berberine on Apoptosis of Intestinal Epithelial Cells in Ulcerative Colitis Model Mice	Others Reports
Clinical Efficacy Observation of External Application of Colon Powder in Treating Ulcerative Colitis	Others Reports
Effect of Qing Chang Wen Zhong Decoction on Oxidative Stress in Chronic Ulcerative Colitis Model Mice	Others Reports
Practical Study of Traditional Chinese Medicine Nursing Techniques in Patients with Ulcerative Colitis and Spleen Qi Deficiency with Dampness Retention Syndrome	Others Reports
Clinical Observation of Re Du San Combined with Traditional Chinese Medicine Enema in Treating Damp-Heat Syndrome of Ulcerative Colitis	Others Reports
Analysis of Medication Rules in Traditional Chinese Medicine for Ulcerative Colitis	Others Reports
Research Progress on the Mechanism of Shao Yao Decoction in Treating Ulcerative Colitis	Others Reports
Experience of Zhan An Sheng Using Qi-tonifying, Detoxifying, and Stasis-removing Formulas to Treat Ulcerative Colitis	Others Reports
Study on the Spectrum-Efficacy Relationship of Ge Gen-Qin Lian Decoction in Treating Ulcerative Colitis	Others Reports
Effect of Berberine Extract on the Mechanical Barrier of Colon Mucosa in Ulcerative Colitis Mice	Others Reports
Exploration of Chinese Medicine Formula Rules and Integrated Pharmacological Molecular Mechanisms in Treating Ulcerative Colitis	Others Reports
Clinical Efficacy Observation of Xie Yao Qing Re Decoction in Treating Damp-Heat Accumulation Type Ulcerative Colitis and Its Regulation of Treg/Th17	Others Reports
Effect of Jian Pi Qu Shi Kui Jie Decoction by Intestinal Water Therapy on Serum IL-1 and IL-6 in Ulcerative Colitis Patients	Others Reports
Research on Integrated Traditional and Western Medicine Treatment of Ulcerative Colitis	Others Reports
Clinical Value Evaluation of Liver-Soothing and Spleen-Tonifying Decoction Combined with Xie Class Powder in Treating Ulcerative Colitis	Others Reports
Research Progress on Molecular Mechanisms Related to Ulcerative Colitis	Others Reports
Study on the Mechanism of Bai Tou Weng Decoction Butanol Extract in Ulcerative Colitis Mice with Candida Albicans Colonization	Others Reports
Clinical Observation of Modified Wu Zhu Yu and Coarse Salt Pack in Treating Ulcerative Colitis	Others Reports
Experimental Research Progress on Traditional Chinese Medicine Treatment of Ulcerative Colitis	Others Reports
Clinical Observation of Qing Chang Hua Shi Decoction in Treating Damp-Heat Retention Syndrome of Ulcerative Colitis	Others Reports
Efficacy Evaluation and Mechanism Discussion of Hua Gan Jian Pi Decoction in Treating Ulcerative Colitis	Others Reports
Effect of Bai Tou Weng Compound Enema on MUC2, IL-6, and IL-10 in Ulcerative Colitis Model Rats	Others Reports
Clinical Study on Bai Tou Weng Decoction Combined with Enema in Treating Damp-Heat Accumulation Type Ulcerative Colitis	Others Reports
Clinical Study on the Combined Effect of Intestinal Anti-Inflammatory Capsules and Mesalazine in Treating Ulcerative Colitis	Others Reports
Research Progress on Molecular Pathways of Wu Mei Pills in Treating Ulcerative Colitis	Others Reports
Effect of Berberine on Claudin-1 Expression in Colon Tissue of Ulcerative Colitis Mice	Others Reports
Clinical Observation of Qing Re Li Shi and Jie Jiao Zhi Tong Enema Decoction in Treating Ulcerative Colitis	Others Reports
Efficacy Observation of Compound Qing Dai Granules Combined with Probiotics in Treating Ulcerative Colitis	Others Reports
Clinical Effectiveness of Probiotics Combined with Kang Fu Xin Liquid in Treating Non-Severe Active Ulcerative Colitis	Others Reports
Research Progress on the Mechanism of Single Chinese Medicine Components in Treating Ulcerative Colitis	Others Reports
Clinical Study on the Effect of Xiao Wei Decoction Combined with Mesalazine in Treating Ulcerative Colitis Damp-Heat Retention Syndrome	Others Reports
Research Progress on Traditional Chinese Medicine Extracts in Protecting the Mucosal Barrier of Ulcerative Colitis	Others Reports
Effect of Berberine Hydrochloride on TNF-α, IL-1β, and IL-10 Expression in Colon Tissue of Ulcerative Colitis Mice	Others Reports
Efficacy Analysis of Aluminum Phosphate Gel Enema in Assisting Treatment of Ulcerative Colitis	Others Reports
Clinical Observation of Bai Tou Weng Decoction Retention Enema in Treating Damp-Heat Obstruction Type Ulcerative Colitis	Others Reports
Observation of Efficacy of Qi-tonifying, Spleen-strengthening, and Toxicity-resolving Method in Treating Ulcerative Colitis	Others Reports
Effect of Xie Zhuo Jie Du Decoction on Serum IL-1β, IL-10, and Colon Mucosal CD14 in Ulcerative Colitis Rats	Others Reports
Effect of Sophora Flavescens Total Alkaloids on Ulcerative Colitis Model Rats	Others Reports
Study on the Therapeutic Effect of Enema Powder on Ulcerative Colitis in Rats	Others Reports
Repair Effect of Hua Zhuo Jie Du Yu Kui Decoction on Mucosal Injury in Ulcerative Colitis Rats	Others Reports
Effect of Xie Zhuo Jie Du Decoction on TLR4, MD2, IL-13, and NF-κB in Ulcerative Colitis Rats	Others Reports
Clinical Study on the Combination of Traditional Chinese Medicine Decoction and Enema in Treating Ulcerative Colitis	Others Reports
Effect of Huang Lian Decoction on Fecal Neutrophil-Derived Protein in Ulcerative Colitis Patients	Others Reports
Case Study of Severe Ulcerative Colitis in Late Pregnancy and Pharmaceutical Care	Others Reports
Clinical Observation of Yunnan Baiyao, Ba Wei Xi Class Powder, and Berberine Hydrochloride Tablets Combined with Mesalazine Enema in Treating Chronic Non-Specific Ulcerative Colitis	Others Reports
Effect of Berberine in Treating Immunocomplex Ulcerative Colitis in Rats and Downregulating Inflammatory Cytokines	Others Reports
Clinical Observation of San Huang Decoction Combined with Enema in Treating Ulcerative Colitis	Others Reports
Imbalance of Th17/Treg and Related Cytokines in Ulcerative Colitis	Others Reports
Treatment of Chronic Ulcerative Colitis with Guo Chang Zhi Xie Decoction: 106 Cases	Others Reports
Pharmacological Study of Huang Lian Decoction Retention Enema in Treating Ulcerative Colitis	Others Reports
Clinical Observation of Huang Lian Decoction Retention Enema in Treating Ulcerative Colitis: 30 Cases	Others Reports
Mechanism Study of Xin Zhi Kang New Formula in Treating Ulcerative Colitis in Rats	Others Reports
Comparison of the Therapeutic Effects of Berberine Total Alkaloids and Berberine Hydrochloride in Mice with Ulcerative Colitis	Others Reports
Clinical Study of Traditional Chinese Medicine Enema in Treating Chronic Non-Specific Ulcerative Colitis: 44 Cases	Others Reports
Clinical Observation of Si Mi Da Combined with Huang Lian and Dexamethasone Retention Enema in Treating Chronic Ulcerative Colitis: 33 Cases	Others Reports
Clinical Observation of Integrated Traditional and Western Medicine in Treating Chronic Ulcerative Colitis	Others Reports
Experimental Study on the Effect of Intestinal Biqing Suppositories in Ulcerative Colitis Model Rats	Others Reports
Combination of Xiang Sha Wei Ling Pills and Berberine Methoxyflavone in Treating Chronic Ulcerative Colitis: 80 Cases	Others Reports
Nursing Care for Ulcerative Colitis Using Integrated Traditional and Western Medicine Enema	Others Reports
Pharmacodynamic Study of Effective Parts of Ge Gen-Qin Lian in Treating Ulcerative Colitis	Others Reports
Application of Ulcerative Colitis Animal Models in Pharmacodynamic Studies	Others Reports
Clinical Study of Zi Kang Capsule Combined with Enema and Colonoscopic Local Spray in Treating Ulcerative Colitis: 52 Cases	Others Reports
Study on the Effect of Berberine Total Alkaloids in Experimental Ulcerative Colitis	Others Reports
Study on the Effect of Berberine Hydrochloride in Experimental Ulcerative Colitis Mice	Others Reports
Clinical Study of Self-Formulated Pomegranate Peel Decoction Combined with Methotrexate in Treating Ulcerative Colitis: 112 Cases	Others Reports
Clinical Efficacy Observation of Kallen Capsules in Treating Ulcerative Colitis: 120 Cases	Others Reports
Experience of Zhang Shengsheng in Stage-based Treatment of Ulcerative Colitis According to ‘Internal Abscess’.	Others Reports
Advances in the Treatment of Ulcerative Colitis.	Others Reports
Combination of Traditional Chinese Medicine Retained Enema and Western Medicine in the Treatment of 30 Cases of Ulcerative Colitis with Damp-Heat Syndrome.	Others Reports
Effects of Jiao Yan Granules on Ulcerative Colitis Induced by Dextran Sulfate Sodium in Rats.	Others Reports
Observation on the Efficacy of Modified Tongxie Yaofang in Treating 34 Cases of Chronic Ulcerative Colitis.	Others Reports
Clinical Study of Intestinal Inflammation Granules in the Treatment of Ulcerative Colitis.	Others Reports
Effects of Huazhuo Yikui’an Intestinal Decoction on the Expression of Bcl-2 and Bax Proteins in the Intestinal Mucosa of Rats with Ulcerative Colitis.	Others Reports
Effects of Curcumin on T Lymphocyte Subpopulations and BTLA Expression in Mice with DSS-Induced Ulcerative Colitis.	Others Reports
Clinical Observation of ‘Bitter Golden Lian Decoction’ in Treating 44 Cases of Ulcerative Colitis (Damp-Heat Internal Accumulation Type).	Others Reports
Clinical Observation of Intestinal Inflammation Capsules in the Treatment of 112 Cases of Ulcerative Colitis.	Others Reports
Treatment of Chronic Ulcerative Colitis with Huangqi Ercao Decoction.	Others Reports
Clinical Observation of the Combined Treatment of Ulcerative Colitis with Traditional Chinese Medicine and Western Medicine.	Others Reports
Research Progress on Traditional Chinese Medicine in the Treatment of Ulcerative Colitis.	Others Reports
Combination of Baijiangcao Mixture and Mibo Electroacupuncture in the Treatment of 40 Cases of Ulcerative Colitis.	Others Reports
Observation of the Effectiveness of Combined Traditional Chinese and Western Medicine in Treating Ulcerative Colitis.	Others Reports
Experimental Study on the Prevention and Treatment of Ulcerative Colitis-Related Cancer in Mice Using Mongolian Medicine Niruhai Optimization Agent.	Others Reports
Efficacy Observation of Psychological Behavioral Intervention Combined with Berberine Extract Enema in the Treatment of Ulcerative Colitis (28 Cases).	Others Reports
Clinical Observation of Gastrointestinal Medicine Combined with Traditional Chinese Medicine Enema in the Treatment of Ulcerative Colitis.	Others Reports
Progress in Standardizing the Technique of Traditional Chinese Medicine Retained Enema for Ulcerative Colitis.	Others Reports
Clinical Study of Jianpi Qingre Huayu Decoction in the Treatment of Ulcerative Colitis.	Others Reports
Conservative Treatment of Chronic Nonspecific Ulcerative Colitis and Crohn’s Disease.	Others Reports
Clinical Observation of Combined Traditional Chinese and Western Medicine in the Treatment of 160 Cases of Ulcerative Colitis.	Others Reports
Combined Traditional Chinese and Western Medicine in the Treatment of 45 Cases of Chronic Ulcerative Colitis.	Others Reports
Regulation of Natural Killer T Cell Function by Xianglian Pill in Patients with Active Ulcerative Colitis.	Others Reports
Clinical Observation of Self-Formulated Yuku Decoction Enema in the Treatment of 56 Cases of Ulcerative Colitis.	Others Reports
Clinical Efficacy Observation of Self-Formulated Xiaokui Intestinal Inflammation Powder in the Treatment of Ulcerative Colitis.	Others Reports
Clinical Observation of Compound Sanhuang Decoction in the Treatment of Active Ulcerative Colitis.	Others Reports
Effects of Jianpi Detoxification and Blood Stasis-Resolving Formula on Cytokines in Experimental Ulcerative Colitis in Rats.	Others Reports
Research Progress on Traditional Chinese Medicine for Treating Ulcerative Colitis.	Others Reports
Combination of Shugan Bushi Decoction and Xilai Powder in the Treatment of 45 Cases of Ulcerative Colitis.	Others Reports
Advances in the Treatment of Ulcerative Colitis.	Others Reports
Exploration of the Immune Mechanism of Xiaoshuliao Oral Liquid in the Treatment of Ulcerative Colitis in Rats.	Animal experimental study
Treatment of Ulcerative Colitis with Xie Zhuo Jie Du Decoction in 68 Cases.	Not related berberine
Observation and Mechanism Exploration of the Combined Traditional Chinese and Western Medicine in Treating Ulcerative Colitis.	Not related berberine
Effects of Xie Zhuo Jie Du Decoction on IL-10, TNF-α, and NF-κB Expression in Rats with Ulcerative Colitis.	Not related berberine
Effects of Jiu Xie Ling Chongji on Inflammatory Cytokines in Ulcerative Colitis Model Rats.	Not related berberine
Clinical Observation of Huangtengsu Tablets Retained Enema in Treating Ulcerative Colitis.	Not related berberine
Symptom Differentiation Combined with Western Medicine Enema in the Treatment of 42 Cases of Chronic Ulcerative Colitis.	Not related berberine
Clinical Observation of Huang Lian Su Oral Administration Combined with Traditional Chinese Medicine Retained Enema in Treating 88 Cases of Ulcerative Colitis.	Not related berberine
Clinical Observation of Shenling Baizhu Powder Combined with Tongxie Yaofang Internal Administration and Kangfuxin Liquid Enema in the Treatment of 47 Cases of Ulcerative Colitis.	Not related berberine
Clinical Observation of Combined Traditional Chinese and Western Medicine Enema in the Treatment of 120 Cases of Ulcerative Colitis.	Not related berberine
Clinical Observation of Traditional Chinese Medicine Enema Combined with Oral Western Medicine in Treating 99 Cases of Ulcerative Colitis.	Not related berberine
Clinical Observation of Internal Administration and Enema of Traditional Chinese Medicine in the Treatment of Chronic Ulcerative Colitis.	Not related berberine
Clinical Observation of Combined Traditional Chinese and Western Medicine in Treating 156 Cases of Ulcerative Colitis.	Not related berberine
Effects and Antioxidant Mechanism of Cangzhu Mixture in the Treatment of Ulcerative Colitis in Rats.	Not related berberine
Clinical Observation of Sanhuang Decoction Combined with 4-Amino Salicylic Acid in the Treatment of 140 Cases of Ulcerative Colitis.	Not related berberine
Clinical Observation of Kuijie Decoction Combined with Sulfasalazine in the Treatment of Ulcerative Colitis.	Not related berberine
Clinical Observation of Qixian An Intestinal Decoction in the Treatment of 36 Cases of Ulcerative Colitis.	Not related berberine
Research Progress on the Relationship between Blood Stasis and Ulcerative Colitis.	Not related berberine
Misdiagnosis of Severe Ulcerative Colitis as Acute Bacterial Dysentery.	Not related berberine
Research Progress on the Mechanism of Traditional Chinese Medicine in Treating Ulcerative Colitis.	Not related berberine
Effects of Kuijie Ning Mixture on Hemorheology and Tissue Damage in Rats with Ulcerative Colitis.	Not related berberine
Observation of Combined Traditional Chinese and Western Medicine in the Treatment of 63 Cases of Ulcerative Colitis.	Not related berberine
Clinical Observation of Traditional Chinese Medicine Retained Enema in Treating 61 Cases of Ulcerative Colitis.	Not related berberine
Ulcerative Colitis in One Case.	Not related berberine
Professor Chen Guoquan’s Experience in Treating Ulcerative Colitis.	Not related berberine
Experimental Study on the Effects of Intestinal Inflammation Granules on Ulcerative Colitis.	Not related berberine
Clinical Research on Traditional Chinese Medicine Intestinal Inflammation Granules in the Treatment of Ulcerative Colitis.	Not related berberine
Effects and Mechanism Study of Intestinal Inflammation Granules on Experimental Ulcerative Colitis.	Not related berberine
Colonic T-cell Lymphoma Misdiagnosed as Ulcerative Colitis.	Not related berberine
Nonspecific Ulcerative Colitis in 12 Cases.	Not related berberine
Comparative Effects of Gymnema sylvestre and Berberine on Adipokines, Body Composition, and Metabolic Parameters in Obese Patients: A Randomized Study	Not related UC
Does berberine impact anthropometric, hepatic, and metabolic parameters in patients with metabolic dysfunction-associated fatty liver disease? Randomized, double-blind placebo-controlled trial.	Not related UC
Efficacy and safety of berberine for premature ventricular contractions: a meta-analysis and systematic review of randomized controlled trials.	Not related UC
The Effect of Berberine Supplementation on Glycemic Control and Inflammatory Biomarkers in Metabolic Disorders: An Umbrella Meta-Analysis of Randomized Controlled Trials.	Not related UC
Effect of Berberine Phytosome on reproductive, dermatologic, and metabolic characteristics in women with polycystic ovary syndrome: a controlled, randomized, multi-centric, open-label clinical trial	Not related UC
Efficacy and safety of HIMABERB® Berberine on glycemic control in patients with prediabetes: double-blind, placebo-controlled, and randomized pilot trial.	Not related UC
Effects of berberine and barberry on selected inflammatory biomarkers in adults: A systematic review and dose-response meta-analysis of randomized clinical trials.	Not related UC
Overall and sex-specific effect of berberine on glycaemic and insulin-related traits: a systematic review and meta-analysis of randomized controlled trials.	Not related UC
Efficacy and safety of triple therapy containing berberine, amoxicillin, and vonoprazan for Helicobacter pylori initial treatment: A randomized controlled trial.	Not related UC
Berberine phospholipid exerts a positive effect on the glycemic profile of overweight subjects with impaired fasting blood glucose (IFG): a randomized double-blind placebo-controlled clinical trial.	Not related UC
Berberine improves negative symptoms and cognitive function in patients with chronic schizophrenia via anti-inflammatory effect: a randomized clinical trial	Not related UC
Efficacy and safety of berberine for several cardiovascular diseases: A systematic review and meta-analysis of randomized controlled trials	Not related UC
Berberine and rifaximin effects on small intestinal bacterial overgrowth: Study protocol for an investigator-initiated, double-arm, open-label, randomized clinical trial (BRIEF-SIBO study)	Not related UC
A Randomized, Dose-Finding, Proof-of-Concept Study of Berberine Ursodeoxycholate in Patients With Primary Sclerosing Cholangitis	Not related UC
Berberine promotes the viability of random skin flaps via the PI3K/Akt/eNOS signaling pathway.	Not related UC
The effect of berberine and fenugreek seed co-supplementation on inflammatory factor, lipid and glycemic profile in patients with type 2 diabetes mellitus: a double-blind controlled randomized clinical trial	Not related UC
Effects of Berberine Plus Inulin on Diabetes Care in Patients With Latent Autoimmune Diabetes in Adults: Protocol for a Randomized Controlled Trial	Not related UC
Effects berberine-silymarin on liver enzymes: A systematic review and meta-analysis of randomized controlled trials.	Not related UC
The effects of berberine on inflammatory markers in Chinese patients with metabolic syndrome and related disorders: a meta‑analysis of randomized controlled trials.	Not related UC
Study on the Effect of Berberine, Myoinositol, and Metformin in Women with Polycystic Ovary Syndrome: A Prospective Randomised Study.	Not related UC
Combined berberine and probiotic treatment as an effective regimen for improving postprandial hyperlipidemia in type 2 diabetes patients: a double blinded placebo controlled randomized study.	Not related UC
The Effect of Berberine on Lipid Profile, Liver Enzymes, and Fasting Blood Glucose in Patients with Non-alcoholic Fatty Liver Disease (NAFLD): A Randomized Controlled Trial.	Not related UC
Absorption Kinetics of Berberine and Dihydroberberine and Their Impact on Glycemia: A Randomized, Controlled, Crossover Pilot Trial	Not related UC
Adjunctive Berberine Reduces Antipsychotic-Associated Weight Gain and Metabolic Syndrome in Patients with Schizophrenia: A Randomized Controlled Trial.	Not related UC
The Effect of Berberine on Metabolic Profiles in Type 2 Diabetic Patients: A Systematic Review and Meta-Analysis of Randomized Controlled Trials	Not related UC
A phase 2, proof of concept, randomised controlled trial of berberine ursodeoxycholate in patients with presumed non-alcoholic steatohepatitis and type 2 diabetes	Not related UC
Effectiveness and safety of Bifidobacterium and berberine in human hyperglycemia and their regulatory effect on the gut microbiota: a multi-center, double-blind, randomized, parallel-controlled study	Not related UC
Effect of Berberine on Cardiovascular Disease Risk Factors: A Mechanistic Randomized Controlled Trial	Not related UC
The effect of berberine adjunctive treatment on glycolipid metabolism in patients with schizophrenia: A randomized, double-blind, placebo-controlled clinical trial	Not related UC
Efficacy and Safety of Berberine Alone for Several Metabolic Disorders: A Systematic Review and Meta-Analysis of Randomized Clinical Trials	Not related UC
Efficacy and safety of berberine for dyslipidemia: study protocol for a randomized double-blind placebo-controlled trial	Not related UC
The effect of berberine supplementation on obesity indices: A dose–response meta-analysis and systematic review of randomized controlled trials	Not related UC
The effect of berberine supplementation on obesity parameters, inflammation and liver function enzymes: A systematic review and meta-analysis of randomized controlled trials	Not related UC
Berberine versus placebo for the prevention of recurrence of colorectal adenoma: a multicentre, double-blinded, randomised controlled study	Not related UC
Effects of berberine and barberry on anthropometric measures: A systematic review and meta-analysis of randomized controlled trials	Not related UC
A randomized, multicenter and noninferiority study of amoxicillin plus berberine vs tetracycline plus furazolidone in quadruple therapy for Helicobacter pylori rescue treatment.	Not related UC
Data on prior pegylated liposomal doxorubicin (PLD) treatment in recurrent ovarian cancer: Post-hoc data analysis from the phase 3 randomized, open-label study comparing trabectedin and PLD versus PLD alone in patients with recurrent ovarian cancer	Not related UC
The effects of Berberis vulgaris consumption on plasma levels of IGF-1, IGFBPs, PPAR-γ and the expression of angiogenic genes in women with benign breast disease: a randomized controlled clinical trial.	Not related UC
Effect of Berberine on C-reactive protein: A systematic review and meta-analysis of randomized controlled trials	Not related UC
Efficacy and Safety of Berberine Alone or Combined with Statins for the Treatment of Hyperlipidemia: A Systematic Review and Meta-Analysis of Randomized Controlled Clinical Trials.	Not related UC
Metabolic Effect Of Berberine-Silymarin Association: A Meta-Analysis Of Randomized, Double-Blind, Placebo-Controlled Clinical Trials	Not related UC
Metabolic effect of berberine-silymarin association: A meta-analysis of randomized, double-blind, placebo-controlled clinical trials.	Not related UC
The Efficacy of Berberine-Containing Quadruple Therapy on Helicobacter Pylori Eradication in China: A Systematic Review and Meta-Analysis of Randomized Clinical Trials.	Not related UC
Pharmacokinetic interactions and tolerability of berberine chloride with simvastatin and fenofibrate: an open-label, randomized, parallel study in healthy Chinese subjects	Not related UC
Efficacy and safety of berberine for dyslipidaemias: A systematic review and meta-analysis of randomized clinical trials	Not related UC
Berberine Combined with Triple Therapy versus Triple Therapy for Helicobacter pylori Eradication: A Meta-Analysis of Randomized Controlled Trials.	Not related UC
Effectiveness and safety of bifidobacteria and berberine in people with hyperglycemia: study protocol for a randomized controlled trial.	Not related UC
Berberine containing quadruple therapy for initial Helicobacter pylori eradication: An open-label randomized phase IV trial.	Not related UC
Effects of a New Nutraceutical Formulation (Berberine, Red Yeast Rice and Chitosan) on Non-HDL Cholesterol Levels in Individuals with Dyslipidemia: Results from a Randomized, Double Blind, Placebo-Controlled Study	Others Reports
The effect of berberine on insulin resistance in women with polycystic ovary syndrome: detailed statistical analysis plan (SAP) for a multicenter randomized …	Others Reports
A Randomized Clinical Trial of Berberine Hydrochloride in Patients with Diarrhea-Predominant Irritable Bowel Syndrome.	Others Reports
Berberine-,Allicin-or Clarithromycin-Based Triple Therapy for the First-Line Treatment of Helicobacter pylori Infection: an Open-Label, Randomized Trial	Others Reports
Effect of berberine on insulin resistance in women with polycystic ovary syndrome: study protocol for a randomized multicenter controlled trial.	Others Reports
The effects of berberine on blood lipids: a systemic review and meta-analysis of randomized controlled trials.	Others Reports
Effects of berberine gelatin on recurrent aphthous stomatitis: a randomized, placebo-controlled, double-blind trial in a Chinese cohort	Others Reports
Efficacy of trabectedin in platinum-sensitive-relapsed ovarian cancer: new data from the randomized OVA-301 study.	Others Reports
Effects of a nutraceutical combination (berberine, red yeast rice and policosanols) on lipid levels and endothelial function randomized, double-blind, placebo-controlled study	Others Reports
Berberine alleviates ulcerative colitis by inhibiting inflammation through targeting IRGM1.	Animal experimental study
Anti-Inflammatory Effects of Zinc Oxide and Berberine in Rats with Dextran Sulfate Sodium (DSS)-Induced Colitis.	Animal experimental study
Exosomes derived from mesenchymal stem cells containing berberine for ulcerative colitis therapy.	Animal experimental study
Long-term administration of cinnamic acid-berberine cocrystal affects intestinal barrier and gut microbiota in mice.	Animal experimental study
Mechanistic study on the efficacy of berberine in a mouse model of ulcerative colitis based on the Bak/Bax/Caspase-9 pathway.	Animal experimental study
Research progress on berberine drugs.	Animal experimental study
Berberine alleviates inflammation and suppresses PLA2-COX-2-PGE2-EP2 pathway through targeting gut microbiota in DSS-induced ulcerative colitis.	Animal experimental study
Berberine regulates intestinal microbiome and metabolism homeostasis to treat ulcerative colitis.	Animal experimental study
Study on the effects of miR-34a-5p overexpression on ulcerative colitis and the intervention of berberine based on IL-6/STAT3 signaling pathway.	Animal experimental study
Combined ROS Responsive Polydopamine-Coated Berberine Nanoparticles Effective Against Ulcerative Colitis in Mouse Model.	Animal experimental study
Protective effect of berberine pretreatment on oxidative damage and apoptosis in rat lung tissue during decompression.	Animal experimental study
Effects of berberine combined with sulfasalazine on ulcerative colitis and DAO, IL-10 indicators.	Animal experimental study
Clinical efficacy study of berberine on acute gastrointestinal injury in sepsis patients.	Animal experimental study
Berberine hydrochloride-loaded dung beetle chitosan/sodium alginate microspheres ameliorate DSS-induced colitis and regulate gut microorganisms in mice.	Animal experimental study
Cationic fructan-based pH and intestinal flora dual stimulation nanoparticle with berberine for targeted therapy of IBD.	Animal experimental study
Coptis chinensis and Berberine Ameliorate Chronic Ulcerative Colitis: An Integrated Microbiome-Metabolomics Study.	Animal experimental study
Corrigendum to “Berberine induces SOCS1 pathway to reprogram the M1 polarization of macrophages via miR-155-5p in colitis-associated colorectal cancer”.	Animal experimental study
Synergistic effect of berberine hydrochloride and dehydrocostus lactone in the treatment of ulcerative colitis: Take gut microbiota as the target.	Animal experimental study
Observation of the efficacy of berberine hydrochloride combined with mesalazine in the treatment of ulcerative colitis.	Animal experimental study
Effects of ginsenoside Rb1, berberine, and their combination on the gut microbiota of obese mice.	Animal experimental study
Berberine improves DSS-induced colitis in mice by modulating the fecal-bacteria-related bile acid metabolism.	Animal experimental study
Therapeutic effect of berberine on DSS-induced ulcerative colitis mouse model and its effect on intestinal mucosal closure proteins.	Animal experimental study
Combination of Coptis chinensis polysaccharides and berberine ameliorates ulcerative colitis by regulating gut microbiota and activating AhR/IL-22 pathway.	Animal experimental study
pH-sensitive HPMCP-chitosan nanoparticles containing 5-aminosalicylic acid and berberine for oral colon delivery in a rat model of ulcerative colitis.	Animal experimental study
Low molecular weight fucoidan modified nanoliposomes for the targeted delivery of the anti-inflammation natural product berberine.	Animal experimental study
Oxyberberine ameliorates TNBS-induced colitis in rats through suppressing inflammation and oxidative stress via Keap1/Nrf2/NF-κB signaling pathways.	Animal experimental study
Therapeutic effect of ursodeoxycholic acid-berberine supramolecular nanoparticles on ulcerative colitis based on supramolecular system induced by weak bond.	Animal experimental study
Berberine, a fatty acid synthase activator, enhances IL-10 production in macrophages and suppresses relapse in murine colitis model.	Animal experimental study
The effect of modulating donors’ gut microbiota by berberine on the efficacy of FMT for colitis in mice.	Animal experimental study
Berberine induces SOCS1 pathway to reprogram the M1 polarization of macrophages via miR-155-5p in colitis-associated colorectal cancer.	Animal experimental study
Effect of berberine on chronic atrophic gastritis in rats by inhibiting apoptosis and inflammation.	Animal experimental study
Berberine promotes M2 macrophage polarization through the IL-4-STAT6 signaling pathway in ulcerative colitis treatment.	Animal experimental study
Therapeutic effect of ursodeoxycholic acid-berberine supramolecular system induced by weak bond on ulcerative colitis.	Animal experimental study
Research progress on the pharmacological effects of berberine against coccidia.	Animal experimental study
Berberine inhibits high fat diet-associated colorectal cancer through modulation of the gut microbiota-mediated lysophosphatidylcholine.	Animal experimental study
Demethyleneberberine alleviated the inflammatory response by targeting MD-2 to inhibit the TLR4 signaling.	Animal experimental study
Rhubarb polysaccharide and berberine co-assembled nanoparticles ameliorate ulcerative colitis by regulating the intestinal flora.	Animal experimental study
Berberine increases stromal production of Wnt molecules and activates Lgr5+ stem cells to promote epithelial restitution in experimental colitis.	Animal experimental study
Preparation and characterization of berberine/chitosan quaternary ammonium salt nanoparticles.	Animal experimental study
Improvement of berberine on Salmonella LPS-induced intestinal epithelial barrier damage in pig intestinal epithelial cells.	Animal experimental study
Berberine, a traditional Chinese drug repurposing: Its actions in inflammation-associated ulcerative colitis and cancer therapy.	Animal experimental study
Berberine depresses inflammation and adjusts smooth muscle to ameliorate ulcerative colitis of cats by regulating gut microbiota.	Animal experimental study
Demethyleneberberine blocked the maturation of IL-1β in inflammation by inhibiting TLR4-mitochondria signaling.	Animal experimental study
Research progress on the pharmacological effects and related mechanisms of berberine.	Animal experimental study
Effect and Mechanism of Pharmaceutical Excipients on Berberine to Alleviate Ulcerative Colitis via Regulating Gut Microbiota.	Animal experimental study
Research progress on the mechanism of berberine promoting GLP-1 secretion in type 2 diabetes patients.	Animal experimental study
Pharmacological effects of berberine on models of ulcerative colitis: A meta-analysis and systematic review of animal studies.	Animal experimental study
Targeted delivery of Chinese herb pair-based berberine/tannin acid self-assemblies for the treatment of ulcerative colitis.	Animal experimental study
Correction: Mucus-Penetrating Alginate-Chitosan Nanoparticles Loaded with Berberine Hydrochloride for Oral Delivery to the Inflammation Site of Ulcerative Colitis.	Animal experimental study
A Combination of Baicalin and Berberine Hydrochloride Ameliorates Dextran Sulfate Sodium-Induced Colitis by Modulating Colon Gut Microbiota.	Animal experimental study
Experimental study on effects of berberine combined with 6-shogaol on intestinal inflammation and flora in mice with ulcerative colitis.	Animal experimental study
Berberine Ameliorates Dextran Sulfate Sodium-Induced Ulcerative Colitis and Inhibits the Secretion of Gut Lysozyme via Promoting Autophagy.	Animal experimental study
Mucus-Penetrating Alginate-Chitosan Nanoparticles Loaded with Berberine Hydrochloride for Oral Delivery to the Inflammation Site of Ulcerative Colitis.	Animal experimental study
Berberine regulates short-chain fatty acid metabolism and alleviates the colitis-associated colorectal tumorigenesis through remodeling intestinal flora.	Animal experimental study
Evaluation of the effects of berberine hydrochloride and glutamine in the adjunctive treatment of patients with cirrhosis complicated by SBP.	Animal experimental study
Berberine inhibits IFN-γ signaling pathway in DSS-induced ulcerative colitis.	Animal experimental study
Effects of berberine hydrochloride combined with metformin on blood glucose, gastrointestinal hormones, and intestinal flora in patients with type 2 diabetes.	Animal experimental study
Berberine exerts a protective effect on diabetic nephropathy rats by inhibiting endoplasmic reticulum stress response.	Animal experimental study
Research progress on the pharmacokinetics and bioavailability enhancement of berberine under single and combination use of Coptis.	Animal experimental study
Mechanism of berberine in the treatment of inflammatory bowel disease.	Animal experimental study
Experimental study on the effects of berberine and 6-shogaol on intestinal inflammation and flora in mice with ulcerative colitis.	Animal experimental study
Study on the antibacterial activity of berberine hydrochloride against Staphylococcus aureus in vitro.	Animal experimental study
Experimental study on the effects of berberine on cytokine levels, oxidative stress, and inflammatory bone resorption in rats with periodontitis.	Animal experimental study
Pharmacological activity of berberine and strategies to enhance its oral bioavailability.	Animal experimental study
Berberine represses Wnt/β-catenin pathway activation via modulating the microRNA-103a-3p/Bromodomain-containing protein 4 axis, thereby refraining pyroptosis and reducing the intestinal mucosal barrier defect induced via colitis.	Animal experimental study
Preparation and in vivo intestinal absorption evaluation of baicalin-berberine complex nanocrystals.	Animal experimental study
Pre-Administration of Berberine Exerts Chemopreventive Effects in AOM/DSS-Induced Colitis-Associated Carcinogenesis Mice via Modulating Inflammation and Intestinal Microbiota.	Animal experimental study
Clinical study of berberine hydrochloride combined with sulfasalazine in the treatment of ulcerative colitis.	Animal experimental study
Research progress on berberine in the treatment of ulcerative colitis.	Animal experimental study
Berberine and its derivatives represent as the promising therapeutic agents for inflammatory disorders.	Animal experimental study
Synergistic effects of crude polysaccharides from Coptis and berberine in improving ulcerative colitis-induced intestinal mucosal barrier injury.	Animal experimental study
An oral pH-activated “nano-bomb” carrier combined with berberine by regulating gene silencing and gut microbiota for site-specific treatment of ulcerative colitis.	Animal experimental study
Berberine ameliorates DSS-induced intestinal mucosal barrier dysfunction through microbiota-dependence and Wnt/β-catenin pathway.	Animal experimental study
Protective Effects of Oxyberberine in 5-Fluorouracil-Induced Intestinal Mucositis in the Mice Model.	Animal experimental study
Macrophage-Targeted Berberine-Loaded β-Glucan Nanoparticles Enhance the Treatment of Ulcerative Colitis.	Animal experimental study
Analysis of the clinical pharmacological effects of berberine, the main component of Coptis.	Animal experimental study
Berberine inhibits dendritic cell differentiation in DSS-induced colitis by promoting Bacteroides fragilis.	Animal experimental study
Protective effect of berberine chloride against cisplatin-induced ototoxicity.	Animal experimental study
Study on the inhibitory effect of berberine hydrochloride combined with quinolones on ESBL-producing Klebsiella pneumoniae in vitro.	Animal experimental study
Correction to Anti-inflammatory Efficacy of Combined Natural Alkaloid Berberine and S1PR Modulator Fingolimod at Low Doses in Ulcerative Colitis Preclinical Models.	Animal experimental study
Effects of berberine hydrochloride composite nanoemulsion on hyperlipidemia rats.	Animal experimental study
Preparation and characterization of berberine hydrochloride polymorphs and their impact on dissolution behavior of self-made tablets.	Animal experimental study
Efficacy of mesalazine combined with berberine in the treatment of distal ulcerative colitis and its effects on TNF-α, IL-17, and IL-23 levels.	Animal experimental study
Dihydroberberine, an isoquinoline alkaloid, exhibits protective effect against dextran sulfate sodium-induced ulcerative colitis in mice.	Animal experimental study
Exploring the Mechanism of Berberine Intervention in Ulcerative Colitis from the Perspective of Inflammation and Immunity Based on Systemic Pharmacology.	Animal experimental study
Meta-analysis of the adjunctive treatment of ulcerative colitis with berberine hydrochloride and its effects on inflammatory factors.	Animal experimental study
Berberine alleviates ulcerative colitis by promoting macrophage M2 polarization.	Animal experimental study
Berberine-Loaded Carboxylmethyl Chitosan Nanoparticles Ameliorate DSS-Induced Colitis and Remodel Gut Microbiota in Mice.	Animal experimental study
Research progress on the anti-tumor mechanism of berberine.	Animal experimental study
Micro- and Nanoencapsulated Hybrid Delivery System (MNEHDS): A Novel Approach for Colon-Targeted Oral Delivery of Berberine.	Animal experimental study
Berberine alleviates delayed-type hypersensitivity by inhibiting Th1 and restoring IFN-γ/IL-4 balance.	Animal experimental study
Research progress on the anti-tumor mechanism of berberine.	Animal experimental study
Berberine in the treatment of ulcerative colitis: A possible pathway through Tuft cells.	Animal experimental study
Effects of berberine on MAPK/ERK signaling pathway and odontogenic differentiation of dental pulp stem cells.	Animal experimental study
Research progress on the application of berberine hydrochloride in digestive system diseases.	Animal experimental study
Regulatory effects of berberine hydrochloride on AMPK signaling pathway and protective effects on kidney tissues in STZ-induced diabetic nephropathy rats.	Animal experimental study
Effects of berberine hydrochloride on intestinal flora and immune status in patients with ulcerative colitis.	Animal experimental study
To assess the effective and safety of berberine hydrochloride in ulcerative colitis: A protocol for systematic review and meta-analysis.	Animal experimental study
Berberine improves colitis by triggering AhR activation by microbial tryptophan catabolites.	Animal experimental study
Comparative study on tissue distribution of berberine in normal and ulcerative colitis model rats in BaiTouWeng Tang.	Animal experimental study
Experimental study on effects of berberine combined with 6-shogaol on intestinal inflammation and flora in mice with ulcerative colitis.	Animal experimental study
Berberine Ameliorates Dextran Sulfate Sodium-Induced Ulcerative Colitis and Inhibits the Secretion of Gut Lysozyme via Promoting Autophagy.	Animal experimental study
Mucus-Penetrating Alginate-Chitosan Nanoparticles Loaded with Berberine Hydrochloride for Oral Delivery to the Inflammation Site of Ulcerative Colitis.	Animal experimental study
Berberine regulates short-chain fatty acid metabolism and alleviates the colitis-associated colorectal tumorigenesis through remodeling intestinal flora.	Animal experimental study
Evaluation of the effects of berberine hydrochloride and glutamine in the adjunctive treatment of patients with cirrhosis complicated by SBP.	Animal experimental study
Berberine inhibits IFN-纬 signaling pathway in DSS-induced ulcerative colitis.	Animal experimental study
Effects of berberine hydrochloride combined with metformin on blood glucose, gastrointestinal hormones, and intestinal flora in patients with type 2 diabetes.	Animal experimental study
Berberine exerts a protective effect on diabetic nephropathy rats by inhibiting endoplasmic reticulum stress response.	Animal experimental study
Research progress on the pharmacokinetics and bioavailability enhancement of berberine under single and combination use of Coptis.	Animal experimental study
Mechanism of berberine in the treatment of inflammatory bowel disease.	Animal experimental study
Experimental study on the effects of berberine and 6-shogaol on intestinal inflammation and flora in mice with ulcerative colitis.	Animal experimental study
Study on the antibacterial activity of berberine hydrochloride against Staphylococcus aureus in vitro.	Animal experimental study
Experimental study on the effects of berberine on cytokine levels, oxidative stress, and inflammatory bone resorption in rats with periodontitis.	Animal experimental study
Pharmacological activity of berberine and strategies to enhance its oral bioavailability.	Animal experimental study
Berberine represses Wnt/-catenin pathway activation via modulating the microRNA-103a-3p/Bromodomain-containing protein 4 axis, thereby refraining pyroptosis and reducing the intestinal mucosal barrier defect induced via colitis.	Animal experimental study
Preparation and in vivo intestinal absorption evaluation of baicalin-berberine complex nanocrystals.	Animal experimental study
Pre-Administration of Berberine Exerts Chemopreventive Effects in AOM/DSS-Induced Colitis-Associated Carcinogenesis Mice via Modulating Inflammation and Intestinal Microbiota.	Animal experimental study
Clinical study of berberine hydrochloride combined with sulfasalazine in the treatment of ulcerative colitis.	Animal experimental study
Research progress on berberine in the treatment of ulcerative colitis.	Animal experimental study
Berberine and its derivatives represent as the promising therapeutic agents for inflammatory disorders.	Animal experimental study
Synergistic effects of crude polysaccharides from Coptis and berberine in improving ulcerative colitis-induced intestinal mucosal barrier injury.	Animal experimental study
An oral pH-activated ano-bomb?carrier combined with berberine by regulating gene silencing and gut microbiota for site-specific treatment of ulcerative colitis.	Animal experimental study
Berberine ameliorates DSS-induced intestinal mucosal barrier dysfunction through microbiota-dependence and Wnt/catenin pathway.	Animal experimental study
Protective Effects of Oxyberberine in 5-Fluorouracil-Induced Intestinal Mucositis in the Mice Model.	Animal experimental study
Macrophage-Targeted Berberine-Loaded -Glucan Nanoparticles Enhance the Treatment of Ulcerative Colitis.	Animal experimental study
Analysis of the clinical pharmacological effects of berberine, the main component of Coptis.	Animal experimental study
Berberine inhibits dendritic cell differentiation in DSS-induced colitis by promoting Bacteroides fragilis.	Animal experimental study
Protective effect of berberine chloride against cisplatin-induced ototoxicity.	Animal experimental study
Study on the inhibitory effect of berberine hydrochloride combined with quinolones on ESBL-producing Klebsiella pneumoniae in vitro.	Animal experimental study
Correction to Anti-inflammatory Efficacy of Combined Natural Alkaloid Berberine and S1PR Modulator Fingolimod at Low Doses in Ulcerative Colitis Preclinical Models.	Animal experimental study
Effects of berberine hydrochloride composite nanoemulsion on hyperlipidemia rats.	Animal experimental study
Preparation and characterization of berberine hydrochloride polymorphs and their impact on dissolution behavior of self-made tablets.	Animal experimental study
Efficacy of mesalazine combined with berberine in the treatment of distal ulcerative colitis and its effects on TNF-伪, IL-17, and IL-23 levels.	Animal experimental study
Dihydroberberine, an isoquinoline alkaloid, exhibits protective effect against dextran sulfate sodium-induced ulcerative colitis in mice.	Animal experimental study
Exploring the Mechanism of Berberine Intervention in Ulcerative Colitis from the Perspective of Inflammation and Immunity Based on Systemic Pharmacology.	Animal experimental study
Meta-analysis of the adjunctive treatment of ulcerative colitis with berberine hydrochloride and its effects on inflammatory factors.	Animal experimental study
Berberine alleviates ulcerative colitis by promoting macrophage M2 polarization.	Animal experimental study
Berberine-Loaded Carboxylmethyl Chitosan Nanoparticles Ameliorate DSS-Induced Colitis and Remodel Gut Microbiota in Mice.	Animal experimental study
Research progress on the anti-tumor mechanism of berberine.	Animal experimental study
Micro- and Nanoencapsulated Hybrid Delivery System (MNEHDS): A Novel Approach for Colon-Targeted Oral Delivery of Berberine.	Animal experimental study
Berberine alleviates delayed-type hypersensitivity by inhibiting Th1 and restoring IFN-/IL-4 balance.	Animal experimental study
Research progress on the anti-tumor mechanism of berberine.	Animal experimental study
Berberine in the treatment of ulcerative colitis: A possible pathway through Tuft cells.	Animal experimental study
Effects of berberine on MAPK/ERK signaling pathway and odontogenic differentiation of dental pulp stem cells.	Animal experimental study
Research progress on the application of berberine hydrochloride in digestive system diseases.	Animal experimental study
Regulatory effects of berberine hydrochloride on AMPK signaling pathway and protective effects on kidney tissues in STZ-induced diabetic nephropathy rats.	Animal experimental study
Effects of berberine hydrochloride on intestinal flora and immune status in patients with ulcerative colitis.	Animal experimental study
To assess the effective and safety of berberine hydrochloride in ulcerative colitis: A protocol for systematic review and meta-analysis.	Animal experimental study
Berberine improves colitis by triggering AhR activation by microbial tryptophan catabolites.	Animal experimental study
Comparative study on tissue distribution of berberine in normal and ulcerative colitis model rats in BaiTouWeng Tang.	Animal experimental study
Berberine Suppresses Colonic Inflammation in Dextran Sulfate Sodium–Induced Murine Colitis Through Inhibition of Cytosolic Phospholipase A2 Activity	Animal experimental study
Effects of Berberine Hydrochloride on Inflammation in Rats with Ulcerative Colitis	Animal experimental study
Design, Synthesis and Evaluation of a Baicalin and Berberine Hybrid Compound as Therapeutic Agent for Ulcerative Colitis	Animal experimental study
Regulation of MFN2 by Berberine Alleviates Obesity Exacerbated Colitis	Animal experimental study
Research Progress on Berberine Treatment of Ulcerative Colitis Based on Cell Signaling Pathways	Animal experimental study
Research Progress on Pharmacokinetics and Pharmacological Activity of Berberine	Animal experimental study
Effects of Berberine Hydrochloride on the Cell Wall Integrity of Candida Albicans Hyphal Cells	Animal experimental study
Research Progress on the Effects of Berberine on Gut Microbiota	Animal experimental study
Anti-inflammatory Efficacy of Combined Natural Alkaloid Berberine and S1PR Modulator Fingolimod at Low Doses in Ulcerative Colitis Preclinical Models	Animal experimental study
Berberine Administration in Treatment of Colitis: A Review	Animal experimental study
Research Progress on the Structure Modification and Structure-Activity Relationship of Berberine	Animal experimental study
Observational Study on the Effect of Combined Treatment of Berberine Hydrochloride and Mesalazine for Ulcerative Colitis	Animal experimental study
Effects of Berberine on Obesity and Its Complications	Animal experimental study
Intervention of Oncostatin M-driven Mucosal Inflammation by Berberine Exerts Therapeutic Property in Chronic Ulcerative Colitis	Animal experimental study
Research Progress on Pharmacological Effects and Effective Drug Carriers of Berberine	Animal experimental study
Combination Effect of Tofacitinib and Berberine for the Treatment of Dextran Sulfate Sodium-Induced Chronic Colitis in Mice	Animal experimental study
Protective Effects of Berberine on Intestinal Mucosa and Liver in Rats with Liver Cirrhosis	Animal experimental study
Protective Role of Berberine on Ulcerative Colitis Through Modulating Enteric Glial Cells–Intestinal Epithelial Cells–Immune Cells Interactions	Animal experimental study
Current Status of Research on Pharmacological Effects and Mechanisms of Berberine	Animal experimental study
Berberine Ameliorates Colonic Damage Accompanied with the Modulation of Dysfunctional Bacteria and Functions in Ulcerative Colitis Rats	Animal experimental study
Digestive System Diseases and Conditions - Ulcerative Colitis; Recent Findings from Fourth Military Medical University Has Provided New Information about Ulcerative Colitis (A Phase I Trial of Berberine In Chinese With Ulcerative Colitis)	Animal experimental study
Preparation of Berberine Hydrochloride Powder Inhalant and Its Effect on Staphylococcus Aureus Pneumonia	Animal experimental study
Research Progress on Pharmacological Effects of Berberine	Animal experimental study
Berberine Administration in Treatment of Colitis: A Review	Animal experimental study
Berberis Lycium Fruit Extract Attenuates Oxi-inflammatory Stress and Promotes Mucosal Healing by Mitigating NF-κB/c-Jun/MAPKs Signaling and Augmenting Splenic Treg Proliferation in a Murine Model of Dextran Sulphate Sodium-induced Ulcerative Colitis	Animal experimental study
Berberine-Loaded Nanostructured Lipid Carriers Enhance the Treatment of Ulcerative Colitis	Animal experimental study
Anticolitic Effect of Berberine in Rat Experimental Model: Impact of PGE2/p38 MAPK Pathways	Animal experimental study
A Phase I Trial of Berberine in Chinese with Ulcerative Colitis	Animal experimental study
Effects of Berberine Hydrochloride on NLRP3 Inflammasome in Macrophages Stimulated by Candida Albicans	Animal experimental study
LC-MS-based Metabolomics Analysis of Berberine Treatment in Ulcerative Colitis Rats	Animal experimental study
Effects of Berberine on Intestinal Barrier Function, Inflammatory Response, and NF-kB p65 in Rats with Diarrhea-predominant Irritable Bowel Syndrome	Animal experimental study
Berberine Protects Mice Against Dextran Sulfate Sodium-Induced Colitis by Activating mTORC1 Pathway	Animal experimental study
High-performance Liquid Chromatography Method for Simultaneous Determination of Baicalin and Berberine Hydrochloride in the Standard Decoction of Banxia Xiexin Tang	Animal experimental study
Effects of Berberine on Gastrointestinal Hormones and Gut Microbiota in Diabetic Patients on Oral Hypoglycemic Agents	Animal experimental study
Effects of Berberine on Th17/Treg Cell Differentiation and IL-35 in Colitis Mice	Animal experimental study
Berberine Reduces the Occurrence of Neonatal Necrotizing Enterocolitis by Reducing the Inflammatory Response	Animal experimental study
Preliminary Study on the Stability of Baicalin-Berberine Complex in Different Media	Animal experimental study
Protective Effects of Berberine Hydrochloride on Colonic Mucosal Mechanical Barrier in Ulcerative Colitis Mice	Animal experimental study
Effects of Berberine on Apoptosis of Intestinal Epithelial Cells in Ulcerative Colitis Model Mice	Animal experimental study
Research Progress on Berberine’s Regulation of Inflammation	Animal experimental study
Berberine Regulates Treg/Th17 Balance to Treat Ulcerative Colitis Through Modulating the Gut Microbiota in the Colon	Animal experimental study
The effect of berberine hydrochloride on apoptosis of mouse intestinal epithelial cells mediated by the ER stress caspase-12/caspase-3 signaling pathway.	Animal experimental study
Regulatory mechanisms of berberine on inflammatory bowel disease.	Animal experimental study
The effect of berberine extract on the mechanical barrier of colonic mucosa in mice with ulcerative colitis.	Animal experimental study
Experimental study on the effect of berberine on UC colonic inflammation by regulating ER stress levels.	Animal experimental study
Berberine upregulates P-glycoprotein in human Caco-2 cells and in an experimental model of colitis in the rat via activation of Nrf2-dependent mechanisms.	Animal experimental study
The protective effect of berberine on intestinal mucosal barrier function in sepsis patients.	Animal experimental study
Simultaneous determination of berberine hydrochloride and baicalin in Jianpi Zhixiening Granules by HPLC switching wavelength method.	Animal experimental study
Synthesis and pharmacological activity of berberine derivatives: A research progress.	Animal experimental study
Berberine improved experimental chronic colitis via regulating interferon-γ and IL-17A productive lamina propria CD4+ T cells through AMPK activation.	Animal experimental study
Berberine Chloride, an enhancer of IL-10 production in macrophages, suppresses the development of an experimental colitis in mice.	Animal experimental study
Berberine ameliorates neonatal necrotizing enterocolitis by activating the phosphoinositide 3-kinase/protein kinase B signaling pathway.	Animal experimental study
Research progress on the anti-inflammatory effects of berberine in the treatment of metabolic diseases.	Animal experimental study
Berberine inhibits macrophage M1 polarization via the AKT1/SOCS1/NF-κB signaling pathway to protect against DSS-induced colitis.	Animal experimental study
Berberine Chloride suppresses the development of murine acute colitis due to the enhancement of IL-10 production in macrophages.	Animal experimental study
The interaction between berberine and gut microbiota: A research study.	Animal experimental study
Addition of berberine to 5-aminosalicylic acid for the treatment of DSS-induced chronic colitis in C57BL/6 mice.	Animal experimental study
Research progress on the anti-inflammatory mechanisms of berberine.	Animal experimental study
Berberine inhibits colitis-associated tumorigenesis by suppressing inflammatory responses and the consequent EGFR signaling-involved tumor cell growth.	Animal experimental study
The effect of berberine on the expression of tight junction protein claudin-1 in the colonic tissue of mice with ulcerative colitis.	Others Reports
The effect of berberine hydrochloride on TNF-α, IL-1β, and IL-10 expression in colonic tissue of mice with ulcerative colitis.	Others Reports
Determination of the solubility and oil-water partition coefficient of the baicalin-berberine hydrochloride complex.	Others Reports
Simultaneous determination of anemoside B4, phellodendrine, berberine, palmatine, obakunone, esculin, esculetin in rat plasma by UPLC–ESI–MS/MS and its application to a comparative pharmacokinetic study in normal and ulcerative colitis rats.	Others Reports
Research progress on the pharmacological effects and clinical applications of berberine.	Others Reports
Berberine alleviates DSS-induced colitis by improving intestinal barrier function and reducing inflammation and oxidative stress.	Others Reports
Regulation of gut microbiota structure and Th17/Treg cell balance in sleep-deprived rats by berberine.	Others Reports
Research progress on the role of berberine in common digestive system diseases.	Others Reports
Clinical observation of berberine hydrochloride combined with aluminum phosphate gel enema in the treatment of acute enteritis in children.	Others Reports
Demethyleneberberine alleviates inflammatory bowel disease in mice through regulating NF-κB signaling and T-helper cell homeostasis.	Others Reports
Determination of berberine hydrochloride content in Weichangan Capsules by HPLC.	Others Reports
Clinical observation of berberine combined with levofloxacin in the treatment of adult infectious diarrhea.	Others Reports
Pre-clinical toxicity of a combination of berberine and 5-aminosalicylic acid in mice.	Others Reports
Berberine ameliorates chronic relapsing DSS-induced colitis in C57BL/6 mice by suppressing Th17 responses.	Others Reports
The effect of berberine and stachyose combination on glucose and lipid metabolism and gut microbiota in diabetic mice.	Others Reports
Research progress on the role and mechanism of berberine in ulcerative colitis.	Others Reports
Versatile methods for synthesizing organic acid salts of quaternary berberine-type alkaloids as anti-ulcerative colitis agents.	Others Reports
Experimental observation of the protective effect of berberine on DSS-induced colitis in mice.	Others Reports
Sieving characteristics of cytokine- and peroxide-induced epithelial barrier leak: Inhibition by berberine.	Others Reports
New clinical applications of berberine and its mechanisms: A research progress.	Others Reports
Berberine ameliorates TNBS-induced colitis by inhibiting inflammatory responses and Th1/Th17 differentiation.	Others Reports
Berberine blocks the relapse of Clostridium difficile infection in C57BL/6 mice after standard vancomycin treatment.	Others Reports
Berberine is a dopamine D1- and D2-like receptor antagonist and ameliorates experimentally induced colitis by suppressing innate and adaptive immune responses.	Others Reports
Clinical observation of berberine hydrochloride retention enema in the treatment of invasive bacterial enteritis in children.	Others Reports
Experimental study on the intervention of puerarin and berberine combination on NASH cell model.	Others Reports
Determination of berberine hydrochloride content in Qingchang Huashi Granules by HPLC.	Others Reports
Research progress on berberine extraction methods and pharmacological activities.	Others Reports
The effect of berberine and total alkaloids of Sophora on TNBS/ethanol-induced rat UC model.	Others Reports
The effect of different ratios of berberine and total alkaloids of Sophora on DNCB-induced rat UC model.	Others Reports
Derivatives of Protoberberine Biological Alkaloids and Use of Same Inhibiting Ulcerative Colitis.	Others Reports
Derivatives of Protoberberine Biological Alkaloids and Use of Same Inhibiting Ulcerative Colitis	Others Reports
Determination of Paeoniflorin, Berberine Hydrochloride, and Palmatine Hydrochloride in Changjiaan Capsules by RP-HPLC	Others Reports
Determination of Berberine and Isoimperatorin in Yuchang Granules by RP-HPLC	Others Reports
The Therapeutic Effect of Berberine on Immune Complex-Induced Ulcerative Colitis in Rats and Its Effect on Inflammatory Cytokines	Others Reports
Preparation, Characterization, and Dissolution Study of Berberine Hydrochloride-Hydroxypropyl-cyclodextrin Inclusion Complex	Others Reports
Study on the Pharmacological Effects of Berberine	Others Reports
Research Progress on the Pharmacological Effects of Protoberberine Compounds	Others Reports
Simultaneous Determination of Berberine Hydrochloride and Palmatine Hydrochloride in Koukuosan by HPLC	Others Reports
Preparation of Berberine Hydrochloride Reference Standard from Coptis	Others Reports
Pharmacokinetic Study of Berberine Hydrochloride in the Combination of Coptis and Evodia Rutaecarpa in Rats	Others Reports
Research Overview of Berberine Hydrochloride Dosage Forms	Others Reports
Determination of Berberine Hydrochloride Content in Xihuaha Siwei Decoction by HPLC	Others Reports
Research Progress on the Application of Berberine in the Treatment of Autoimmune Diseases	Others Reports
Effect of Berberine on the Expression of P-Glycoprotein in Brain Tissue of Epileptic Rats	Others Reports
Research Progress on the Antibacterial Effect of Berberine and Its Derivatives	Others Reports
Therapeutic Effect of Berberine on TNBS-Induced Colitis in Mice	Others Reports
Research Progress on the Mechanism of Berberine in Treating Digestive System Diseases	Others Reports
Study on the Mechanism of Berberine in Treating Intestinal Inflammation	Others Reports
Simultaneous Determination of Berberine Hydrochloride, Jatrorrhizine Hydrochloride, and Palmatine Hydrochloride in Yiqing Granules by HPLC	Others Reports
Effect of Berberine on Neuropeptide Y Levels in Colon and Plasma of Hyperthyroid Diarrhea Rats	Others Reports
Study on the Protective Effect of Berberine on NSAID-Related Intestinal Injury and Its Mechanism	Others Reports
Determination of Berberine Hydrochloride, Jatrorrhizine, and Palmatine in Qingwei Huanglian Tablets	Others Reports
Research Progress on Berberine Hydrochloride in Diabetes Care	Others Reports
Study on the In Vivo Drug Release Behavior of Berberine Hydrochloride Colon-Targeted Tablets in Rats	Others Reports
Simultaneous Determination of Paeoniflorin, Berberine Hydrochloride, and Palmatine Hydrochloride in Changjiaan Formulations by HPLC	Others Reports
Pharmacokinetic Study of Berberine Hydrochloride in Fufang Baitouweng Decoction Colon-Targeted Tablets	Others Reports
Research Progress on the Pharmacological Effects of Berberine	Others Reports
Study on the Complementary and Synergistic Effects of a Three-Alkaloid Combination Regimen Containing Berberine, Hypaconitine, and Skimmianine on Ulcerative Colitis in Rats	Others Reports
Research Progress on the Application of Berberine Hydrochloride in Diabetes Care	Others Reports
Effect of Berberine on Colonic Mucosal Structure and Endoplasmic Reticulum Stress in DSS-Induced Colitis Mice	Others Reports
Study on the Release of pH-Enzyme-Triggered Berberine Hydrochloride Colon-Targeted Tablets in Rats	Others Reports
Study on the Distribution of Berberine Hydrochloride in Gastrointestinal Tissues after Oral Administration of Colon-Targeted Tablets in Rats	Others Reports
Protective Effect of Berberine on Intestinal Barrier in Early Abdominal Infection in Rats	Others Reports
Determination of Berberine Hydrochloride Content in Xihuaha Siwei Decoction by HPLC	Others Reports
Spectroscopic Study on the Interaction between Berberine Hydrochloride and Seven- or Eight-Membered Cyclodextrins and Its In Vitro Drug Release Behavior	Others Reports
Study on the Determination of Berberine in Coptis by HPLC-MS	Others Reports
Determination of Berberine Hydrochloride Content in Xieli Xiao Wan by HPLC	Others Reports
Research Progress on the Dosage Forms of Berberine	Others Reports
Determination of Berberine Hydrochloride Content in Changyanqing by HPLC	Others Reports
Determination of Morphine and Berberine Hydrochloride in Gu Chang Zhi Xie Pills by HPLC	Others Reports
Berberine Ameliorates TNBS-Induced Colitis by Inhibiting Lipid Peroxidation, Enterobacterial Growth, and NF-魏B Activation	Others Reports
Factors Affecting the In Vitro Drug Release of Colon-Targeted Berberine Hydrochloride-Carboxymethyl Konjac Glucomannan Pellets	Others Reports
Simultaneous Determination of Frangulin A and Berberine Hydrochloride in Modified Bai Tou Weng Decoction Gel Enema by HPLC	Others Reports
Determination of Berberine Hydrochloride in Shaoyao Decoction by HPLC	Others Reports
Effect of Berberine on Intestinal Glutamine Transport in Sepsis	Others Reports
Determination of Berberine Hydrochloride in Cystic Capsule by HPLC	Others Reports
Treatment of Chronic Ulcerative Colitis with Xiangsha Weiling Pills Combined with Berberine and Methotrexate in 80 Cases	Others Reports
Effect of Berberine on Mucosal Structure and Expression of Inflammatory Factors in Colitis Induced by Dextran Sulfate Sodium in Aged Rats	Others Reports
Determination of Berberine Hydrochloride in Shi Re Bi Tablets by HPLC	Others Reports
Simultaneous Determination of Baicalin and Berberine Hydrochloride in Compound Qin Bai Granules by HPLC	Others Reports
Preparation and In Vitro Drug Release of Tannic Acid Berberine Colon-Targeted Coated Tablets	Others Reports
Determination of Berberine Hydrochloride in Huangbai Diyu Capsules by HPLC	Others Reports
Effect of Berberine Hydrochloride on PGE2 and COX-2 Expression in LPS-Induced RAW264.7 Cells	Others Reports
Study on the In Vivo and In Vitro Drug Release of Colon-Targeted Berberine Hydrochloride-Carboxymethyl Konjac Glucomannan Pellets	Others Reports
Observation of the Efficacy of Berberine and Nystatin in the Treatment of Antibiotic-Associated Diarrhea	Others Reports
Study on the Distribution of Colon-Targeted Berberine Hydrochloride-Carboxymethyl Konjac Glucomannan Pellets in Rats	Others Reports
Determination of Berberine Hydrochloride in Lian Gan Granules by RP-HPLC	Others Reports
Study on the In Vivo Drug Release of Berberine Hydrochloride-Carboxymethyl Konjac Glucomannan Pellets in Rats	Others Reports
Preparation Process and In Vitro Release Study of Colon-Targeted Berberine Hydrochloride-Coated Tablets	Others Reports
Release Behavior of Berberine Hydrochloride Loaded with Alginate/Soy Protein Composite Microspheres	Others Reports
Mechanism of Anti-Inflammatory Effect of Berberine	Others Reports
Progress in the Treatment of Digestive Diseases with Berberine	Others Reports
Study on the Drug Release Mechanism of Colon-Targeted Berberine Hydrochloride-Carboxymethyl Konjac Glucomannan Pellets	Others Reports
Simultaneous Determination of Berberine Hydrochloride and Palmatine Hydrochloride in Gu Chang Zhi Xie Pills by RP-HPLC	Not related UC
Preparation and In Vitro Release Study of Berberine Hydrochloride Colon-Controlled Release Pellets	Not related UC
Determination of Berberine Hydrochloride in Colitis Powder by HPLC	Not related UC
Determination of Berberine Content in Yu Lian Zhi Xie Pills by RP-HPLC	Not related UC
Determination of Berberine Hydrochloride in Yan Ken Ning Tablets by HPLC	Not related UC
Determination of Berberine Hydrochloride in Compound Lian Shao Tablets by HPLC	Not related UC
Anti-Inflammatory Effect of Berberine	Not related UC
Effect of Berberine on Intestinal Motility Induced by Substance P Release	Not related UC
Determination of Berberine Content in Changyanxiao by HPLC	Not related UC
Study on the Effect of Berberine Hydrochloride on Dextran Sulfate Sodium-Induced Colitis in Mice (English)	Others Reports
Pharmacological Research Progress and New Clinical Applications of Berberine	Others Reports
Study on the Effect of Berberine Hydrochloride on Experimental Ulcerative Colitis in Mice	Others Reports
Determination of Berberine Hydrochloride Content in Berberine Ointment	Others Reports
Determination of Berberine Hydrochloride in Changyan Granules by HPLC	Others Reports
Effect of Berberine Hydrochloride on Platelet Activation Function in DSS-Induced Colitis Mice	Others Reports
Clinical Applications of Berberine	Others Reports
New Clinical Uses of Berberine	Others Reports
Determination of Berberine Hydrochloride in Gu Chang Zhi Xie Pills by RP-HPLC	Others Reports
Development of Colon-Targeted Berberine Hydrochloride Capsules	Others Reports
Re-Evaluation of the Anti-Diarrheal Effect of OTC Berberine	Others Reports
Quantitative Detection Method of Berberine Hydrochloride in Self-Made Traditional Chinese Medicine Powders	Others Reports
Determination of Berberine Hydrochloride in Changyan Enema Solution by UV Spectrophotometry	Others Reports
Determination of Berberine Hydrochloride in Weidezhi Capsules	Others Reports
Determination of Berberine Hydrochloride Content in Changyan Kang Capsules by TLCS	Others Reports
The Effect of Berberine Chloride on Experimental Colitis in Rats In Vivo and In Vitro	Animal experimental study
The Effect of Berberine and Geniposide on Experimental Colitis	Animal experimental study
The Effect of Berberine and Baicalein on Trinitrobenzene Sulfonic Acid-Induced Colitis In Vitro	Animal experimental study
Pharmacological Research and Clinical Applications of Berberine	Animal experimental study
Protective effects of berberine hydrochloride on DSS-induced ulcerative colitis in rats	Animal experimental study
Berberine Regulates Treg/Th17 Balance to Treat Ulcerative Colitis Through Modulating the Gut Microbiota in the Colon	Animal experimental study
Protective role of berberine on ulcerative colitis through modulating enteric glial cells-intestinal epithelial cells-immune cells interactions	Animal experimental study
Kuijieyuan Decoction Improved Intestinal Barrier Injury of Ulcerative Colitis by Affecting TLR4-Dependent PI3K/AKT/NF-κB Oxidative and Inflammatory Signaling and Gut Microbiota	Animal experimental study
Evidence for the complementary and synergistic effects of the three-alkaloid combination regimen containing berberine, hypaconitine and skimmianine on the ulcerative colitis rats induced by trinitrobenzene-sulfonic acid	Animal experimental study
Network pharmacology and pharmacokinetics integrated strategy to investigate the pharmacological mechanism of Xianglian pill on ulcerative colitis	Animal experimental study
Intervention of oncostatin M-driven mucosal inflammation by berberine exerts therapeutic property in chronic ulcerative colitis	Animal experimental study
Oral Colon-Targeted Konjac Glucomannan Hydrogel Constructed through Noncovalent Cross-Linking by Cucurbit[8]uril for Ulcerative Colitis Therapy	Animal experimental study
Berberine ameliorates colonic damage accompanied with the modulation of dysfunctional bacteria and functions in ulcerative colitis rats	Animal experimental study
Simultaneous determination of anemoside B4, phellodendrine, berberine, palmatine, obakunone, esculin, esculetin in rat plasma by UPLC-ESI-MS/MS and its application to a comparative pharmacokinetic study in normal and ulcerative colitis rats	Animal experimental study
A Phase I Trial of Berberine in Chinese with Ulcerative Colitis	Animal experimental study
Dihydroberberine, an isoquinoline alkaloid, exhibits protective effect against dextran sulfate sodium-induced ulcerative colitis in mice	Animal experimental study
Berberine-Loaded Nanostructured Lipid Carriers Enhance the Treatment of Ulcerative Colitis	Animal experimental study
LC-MS-based metabolomics analysis of Berberine treatment in ulcerative colitis rats	Animal experimental study
Intervention effects of QRZSLXF, a Chinese medicinal herb recipe, on the DOR-β-arrestinl-Bcl2 signal transduction pathway in a rat model of ulcerative colitis	Animal experimental study
Targeted delivery of Chinese herb pair-based berberine/tannin acid self-assemblies for the treatment of ulcerative colitis	Animal experimental study
Berberine in the treatment of ulcerative colitis: A possible pathway through Tuft cells	Animal experimental study
An oral pH-activated "nano-bomb" carrier combined with berberine by regulating gene silencing and gut microbiota for site-specific treatment of ulcerative colitis	Animal experimental study
Yeast Microcapsule Mediated Natural Products Delivery for Treating Ulcerative Colitis through Anti-Inflammatory and Regulation of Macrophage Polarization	Animal experimental study
Relationships between pharmacokinetics and efficacy of Xie-xin decoction in rats with experimental ulcerative colitis	Animal experimental study
Mucus-Penetrating Alginate-Chitosan Nanoparticles Loaded with Berberine Hydrochloride for Oral Delivery to the Inflammation Site of Ulcerative Colitis	Animal experimental study
Berberine a traditional Chinese drug repurposing: Its actions in inflammation-associated ulcerative colitis and cancer therapy	Animal experimental study
iTRAQ-based pharmacoproteomics reveals potential targets of berberine, a promising therapy for ulcerative colitis	Animal experimental study
Research progress of effect of berberine in treatment of ulcerative colitis based on cell signaling pathway.	Animal experimental study
Anti-inflammatory effect, plasma effective components and therapeutic targets of Huanglian Jiedu Decoction on ulcerative colitis mice.	Animal experimental study
Effect of Berberine from Coptis chinensis on Apoptosis of Intestinal Epithelial Cells in a Mouse Model of Ulcerative Colitis: Role of Endoplasmic Reticulum Stress	Animal experimental study
Anti-inflammatory Efficacy of Combined Natural Alkaloid Berberine and S1PR Modulator Fingolimod at Low Doses in Ulcerative Colitis Preclinical Models	Animal experimental study
Exploring the Mechanism of Berberine Intervention in Ulcerative Colitis from the Perspective of Inflammation and Immunity Based on Systemic Pharmacology	Animal experimental study
Orally Deliverable Dual-Targeted Pellets for the Synergistic Treatment of Ulcerative Colitis	Animal experimental study
Network pharmacology study of Wumei Pill in the treatment of ulcerative colitis	Animal experimental study
Effects of Berberine Hydrochloride on the Expression of TNF-alpha,IL-1beta and IL-10 of Colon Tissue in Mice with Ulcerative Colitis	Animal experimental study
Therapeutic targets and pharmacological mechanisms of Coptidis Rhizoma against ulcerative colitis: Findings of system pharmacology and bioinformatics analysis	Animal experimental study
Berberine Depresses Inflammation and Adjusts Smooth Muscle to Ameliorate Ulcerative Colitis of Cats by Regulating Gut Microbiota	Animal experimental study
Effect of berberine combined with 6-shogaol on notch signaling pathway in colon epithelial cells of ulcerative colitis mice	Animal experimental study
Berberine promotes M2 macrophage polarisation through the IL-4-STAT6 signalling pathway in ulcerative colitis treatment	Animal experimental study
Berberine Ameliorates Dextran Sulfate Sodium-Induced Ulcerative Colitis and Inhibits the Secretion of Gut Lysozyme via Promoting Autophagy	Animal experimental study
Berberine Ameliorates Dextran Sulfate Sodium-Induced Ulcerative Colitis and Inhibits the Secretion of Gut Lysozyme via Promoting Autophagy	Animal experimental study
Design, synthesis and evaluation of a baicalin and berberine hybrid compound as therapeutic agent for ulcerative colitis	Animal experimental study
Novel Natural Carrier-Free Self-Assembled Nanoparticles for Treatment of Ulcerative Colitis by Balancing Immune Microenvironment and Intestinal Barrier	Animal experimental study
Experimental study on effects of berberine combined with 6-shogaol on intestinal inflammation and flora in mice with ulcerative colitis.	Animal experimental study
Effect of Coptidis Rhizoma-Zingiberis Rhizoma Extract on Colonic Epithelium TLR4/NF-kappaB Signaling Pathway in Mice with Ulcerative Colitis	Animal experimental study
Gegen Qinlian Decoction Relieves Ulcerative Colitis via Adjusting Dysregulated Nrf2/ARE Signaling	Animal experimental study
Protective Effects of Berberine Hydrochloride on the Intestinal Mucosal Mechanical Barrier in Mice with Ulcerative Colitis	Animal experimental study
Combination of Coptis chinensis polysaccharides and berberine ameliorates ulcerative colitis by regulating gut microbiota and activating AhR/ IL-22 pathway	Animal experimental study
Effect and Mechanism of Pharmaceutical Excipients on Berberine to Alleviate Ulcerative Colitis via Regulating Gut Microbiota	Animal experimental study
Compatibility mechanism of Gegen Qinlian Decoction in treatment of ulcerative colitis based on network pharmacology	Animal experimental study
Coptidis Rhizoma Crude Polysaccharide and Berberine Synergistically Restore Intestinal Mucosal Barrier Damage in Ulcerative Colitis	Animal experimental study
Effect of Gegen Qinlian Decoction and composition of index components on ulcerative colitis related colon cancer in mice based on "pathway-disease" interaction network	Animal experimental study
Oral administration of Huanglian-Houpo herbal nanoemulsion loading multiple phytochemicals for ulcerative colitis therapy in mice	Animal experimental study
Study on serum pharmacodynamic material basis of Gegen Qinlian Decoction in treatment of ulcerative colitis based on UHPLC-Q-Orbitrap-MS	Animal experimental study
Mechanism of berberine in preventing DSS-induced ulcerative colitis model mice	Animal experimental study
Pharmacological effects of berberine on models of ulcerative colitis: A meta-analysis and systematic review of animal studies	Animal experimental study
Research on specfrum-effect relationship of Gegen Qinlian Decoction for treating ulcerative colitis	Animal experimental study
Mechanism of Huanglian Houpo Decoction in treatment of ulcerative colitis in mice based on brain-gut axis	Animal experimental study
Versatile methods for synthesizing organic acid salts of quaternary berberine-type alkaloids as anti-ulcerative colitis agents	Animal experimental study
Comparison of total alkaloids from Coptis Root and berberine for ulcerative colitis treatment	Animal experimental study
Berberine alleviates inflammation and suppresses PLA2-COX-2-PGE2-EP2 pathway through targeting gut microbiota in DSS-induced ulcerative colitis	Animal experimental study
Physiological and genetic studies inspired insights into tomato responding to multiple abiotic stresses	Animal experimental study
Rhubarb polysaccharide and berberine co-assembled nanoparticles ameliorate ulcerative colitis by regulating the intestinal flora	Animal experimental study
Macrophage-Targeted Berberine-Loaded β-Glucan Nanoparticles Enhance the Treatment of Ulcerative Colitis	Animal experimental study
THE THERAPEUTIC EFFECTS OF BERBERINE EXTRACT ON ULCERATIVE COLITIS IN MICE	Animal experimental study
Berberine regulates intestinal microbiome and metabolism homeostasis to treat ulcerative colitis	Animal experimental study
Protective effect of San Huang Pill and its bioactive compounds against ulcerative colitis in Drosophila via modulation of JAK/STAT, apoptosis, Toll, and Nrf2/Keap1 pathways	Animal experimental study
Shaoyaotang and Its Modified Formulas in Treatment of Ulcerative Colitis: A Review	Animal experimental study
Mechanism of Xianglian Pills in the Treatment of Ulcerative Colitis Based on Network Pharmacology and Molecular Docking	Animal experimental study
Effect of berberine hydrochloride on the inflammation of ulcerative colitis rats	Animal experimental study
Synergistic effect of berberine hydrochloride and dehydrocostus lactone in the treatment of ulcerative colitis: Take gut microbiota as the target	Animal experimental study
pH-sensitive HPMCP-chitosan nanoparticles containing 5-aminosalicylic acid and berberine for oral colon delivery in a rat model of ulcerative colitis	Animal experimental study
Therapeutic effect of ursodeoxycholic acid-berberine supramolecular nanoparticles on ulcerative colitis based on supramolecular system induced by weak bond	Animal experimental study
Effects of berberine on colon dermal cell apoptosis in mice with ulcerative colitis based on JAK/STAT signaling pathway	Animal experimental study
Gegen Qinliantang and Its Modification in Treatment of Ulcerative Colitis:A Review	Not RCT
To assess the effective and safety of berberine hydrochloride in ulcerative colitis A protocol for systematic review and meta-analysis	Not RCT
Berberine alleviates ulcerative colitis by inhibiting inflammation through targeting IRGM1	Others Reports
Study on the bioactive components of Banxia Xiexin Decoction with different decocting methods and its effects on ulcerative colitis rats from the perspective of phase states.	Others Reports
Measuring multi-evaluation method for measuring content of alkaloids in rhizoma coptidis detoxification soup for treating e.g. ulcerative colitis, involves using jatrorrhizine as internal standard, establishing relative correction factor with e.g. grandisine, and measuring by liquid chromatography	Not related berberine
Exosomes derived from mesenchymal stem cells containing berberine for ulcerative colitis therapy	Not related berberine
Combined ROS Responsive Polydopamine-Coated Berberine Nanoparticles Effective Against Ulcerative Colitis in Mouse Model	Not related UC
Exploration of Berberine Against Ulcerative Colitis via TLR4/NF-κB/HIF-1α Pathway by Bioinformatics and Experimental Validation	Not related UC
Traditional Chinese medicinal active ingredient composition used for preparing medicines for treating ulcerative colitis, and inhibiting abnormal metabolism of arachidonic acid to produce prostaglandin E2, comprises geniposide, berberine, palmatine, baicalin, wogonin, coptisine and jatrorrhizine	Not related berberine
Active ingredient composition used for treating ulcerative colitis, comprises curcumin, berberine, atractylenolide, glycyrrhizic acid and 1, 4-di [4-(glucosyloxy) benzyl]-2-isobutyl malate	Not related berberine
Eutectic material useful in preparing medicine for resisting ulcerative colitis, comprises berberine and substituent cinnamic acid, where cinnamic acid is e.g. 3-methoxycinnamic acid, 4-methoxycinnamic acid, 3,4,5-trimethoxycinnamic acid, 2-methoxycinnamic acid, methylcinnamic acid	Not related berberine
