# Supplementary material for: Efficacy and safety of berberine plus 5-ASA for ulcerative colitis: A systematic review and meta-analysis
Source: PLoS One. 2024 Sep 6;19(9):e0309144. doi: 10.1371/journal.pone.0309144 (PMC11379390; doi:10.1371/journal.pone.0309144)
Supplement: S2 Table — (XLSX) [file pone.0309144.s003.xlsx]

## Sheet: Sheet1
有效率	treatment group		control group
	effective	total	effective	total
Chen2020	34	37	27	37
Chen2021	55	58	44	58
Cheng2022	63	68	54	68
Cui2021	46	47	38	47
Wang2020	45	46	35	46
Wang2021	47	51	39	51
Wei2019	41	42	34	42
Zhu2018	37	40	30	40
	IL-6		IL-8		IL-10		TNF-α		DAI score		baron score		adverse reaction		abdominal pain		diarrhea		bloody stools with pus
	treatment group	control group	treatment group	control group	treatment group	control group	treatment group	control group	treatment group	control group	treatment group	control group	treatment group	control group	treatment group	control group	treatment group	control group	treatment group	control group
Chen2020	44.87±4.73	58.45±6.25	56.93±9.62	70.36±5.62	42.63±3.82	36.24±3.17	8.66±2.03	10.64±2.06					3	4
Chen2021							15.68±3.26	24.17±4.61					10	11	5.60±1.30	3.20±0.60	6.10±1.70	3.50±0.80	4.70±1.10	6.40±1.80
Cheng2022	44.15±5.17	67.18±7.49	55.62±6.92	70.62±8.67			13.26±3.34	19.86±4.39					3	4
Cui2021									2.76±0.24	4.18±0.37					2.32±0.41	4.57±0.53	2.16±0.35	4.38±0.23	2.16±0.35	5.13±0.47
Gan2020	44.88±4.74	58.49±6.22	56.94±9.63	70.35±5.65			13.25±3.29	21.84±5.12
Wang2020	7.83±2.29	11.74±3.12					12.41±3.55	21.15±4.22					2	5
Wang2021	40.38±6.52	59.87±8.25	55.42±9.22	70.63±10.37			8.12±1.69	10.36±1.84	1.87±0.45	3.02±0.69	2.19±0.78	3.89±0.89
Wei2019			12.87±2.52	22.18±2.06			21.34±2.41	32.54±5.62	2.59±1.71	4.83±1.91	0.84±0.12	1.73±0.87
Xu2020	44.78±6.14	58.56±6.14	56.84±9.53	70.25±5.53	42.74±3.93	36.13±3.21	8.57±1.98	10.53±2.12	3.21±0.38	5.56±0.71					11.26±2.58	14.92±2.19	10.24±1.15	12.78±1.49	6.33±1.41	8.68±1.82
Zhu2018	44.89±4.75	58.47±6.23	56.95±9.64	70.34±5.64	42.65±3.84	36.22±3.19	8.68±2.05	10.62±2.03							11.35±2.47	14.83±2.08	10.33±1.06	12.67±1.38	6.21±1.52	8.57±1.73
	CD4+		CD8+		CD4+/CD8+		DAO
	treatment group	control group	treatment group	control group	treatment group	control group	treatment group	control group
Chen2020
Chen2021
Cheng2022	42.35±5.53	35.75±5.19	24.15±2.41	24.03±2.64	1.92±0.28	1.42±0.26
Cui2021							4.34±0.82	5.94±0.87
Gan2020	42.03±5.31	37.12±4.73	24.21±2.75	25.10±3.84	1.97±0.24	1.41±0.19
Wang2020
Wang2021
Wei2019
Xu2020
Zhu2018
	baron
	treatment group			control group
	Mean	SD	Total	Mean	SD	Total
Wang2021	2.19	0.78	51	3.89	0.89	51
Wei2019	0.84	0.12	42	1.73	0.87	42
	DAI
	treatment group			control group
	Mean	SD	total	Mean	SD	total
Cui2021	2.76	0.24	47	4.18	0.37	47
Wang2021	1.87	0.45	51	3.02	0.69	51
Wei2019	2.59	1.71	42	4.83	1.91	42
Xu2020	3.21	0.38	55	5.56	0.71	55
	abdominal pain						diarrhea						bloody stools with pus
	treatment group			control group			treatment group			control group			treatment group			control group
	Mean	SD	total	Mean	SD	total	Mean	SD	total	Mean	SD	total	Mean	SD	total	Mean	SD	total
Chen2021	5.6	1.3	58	3.2	0.6	58	6.1	1.7	58	3.5	0.8	58	4.7	1.1	58	6.4	1.8	58
Cui2021	2.32	0.41	47	4.57	0.53	47	2.16	0.35	47	4.38	0.23	47	2.16	0.35	47	5.13	0.47	47
Xu2020	11.26	2.58	55	14.92	2.19	55	10.24	1.15	55	12.78	1.49	55	6.33	1.41	55	8.68	1.82	55
Zhu2018	11.35	2.47	40	14.83	2.08	40	10.33	1.06	40	12.67	1.38	40	6.21	1.52	40	8.57	1.73	40
	IL-6												bloody stools with pus
	treatment group			control group									treatment group			control group
	Mean	SD	total	Mean	SD	total							Mean	SD	total	Mean	SD	total
Chen2020	44.87	4.73	37	58.45	6.25	37							4.7	1.1	58	6.4	1.8	58
Cheng2022	44.15	5.17	68	67.18	7.49	47							2.16	0.35	47	5.13	0.47	47
Gan2020	44.88	4.74	64	58.49	6.22	55							6.33	1.41	55	8.68	1.82	55
Wang2021	40.38	6.52	51	59.87	8.25	51										8.57	1.73	40
Xu2020	44.78	6.14	55	58.56	6.14	55
Zhu2018	44.89	4.75	40	58.47	6.23	40
	IL-8							IL-10
	treatment group			control group				treatment group			control group
	Mean	SD	total	Mean	SD	total		Mean	SD	total	Mean	SD	total
Chen2020	56.93	9.62	37	70.36	5.62	37	Chen2020	42.63	3.82	37	36.24	3.17	37
Cheng2022	55.62	6.92	68	70.62	8.67	68	Xu2020	42.74	3.93	55	36.13	3.21	55
Gan2020	56.94	9.63	64	70.35	5.65	64	Zhu2018	42.65	3.84	40	36.22	3.19	40
Wang2021	55.42	9.22	51	70.63	10.37	51
Wei2019	12.87	2.52	42	22.18	2.06	42
Xu2020	56.84	9.53	55	70.25	5.53	55
Zhu2018	56.95	9.64	40	70.34	5.64	40
	TNF-α								adverse reaction
	treatment group			control group					treatment group	control group
	Mean	SD	total	Mean	SD	total		Chen2020	3	4	37
Chen2020	8.66	2.03	37	10.64	2.06	37		Chen2021	10	11	58
Chen2021	15.68	3.26	58	24.17	4.61	58		Cheng2022	3	4	68
Cheng2022	13.26	3.34	68	19.86	4.39	68		Wang2020	2	5	46
Gan2020	13.25	3.29	64	21.84	5.12	64
Wang2020	12.41	3.55	46	21.15	4.22	46
Wang2021	8.12	1.69	51	10.36	1.84	51
Wei2019	21.34	2.41	42	32.54	5.62	42
Xu2020	8.57	1.98	55	10.53	2.12	55
Zhu2018	8.68	2.05	40	10.62	2.03	40

## Sheet: Sheet2
Name of data extractors: Jilei Li, Chenchen Zhang, Yanchao Xu. Date of data extraction: January 2024. The authors confirm that the following studies meet the inclusion criteria.
	treatment group		control group		IL-6		IL-8		IL-10		TNF-α		DAI score		Baron score		Adverse reaction		Abdominal pain		Diarrhea		Bloody stools with pus		CD4+		CD8+		CD4+/CD8+		DAO		treatment group			control group
	effective	total	effective	total	treatment group	control group	treatment group	control group	treatment group	control group	treatment group	control group	treatment group	control group	treatment group	control group	treatment group	control group	treatment group	control group	treatment group	control group	treatment group	control group	treatment group	control group	treatment group	control group	treatment group	control group	treatment group	control group	Mean	SD	Total	Mean	SD	Total
Chen2020	34	37	27	37	44.87±4.73	58.45±6.25	56.93±9.62	70.36±5.62	42.63±3.82	36.24±3.17	8.66±2.03	10.64±2.06					3	4
Chen2021	55	58	44	58							15.68±3.26	24.17±4.61					10	11	5.60±1.30	3.20±0.60	6.10±1.70	3.50±0.80	4.70±1.10	6.40±1.80
Cheng2022	63	68	54	68	44.15±5.17	67.18±7.49	55.62±6.92	70.62±8.67			13.26±3.34	19.86±4.39					3	4							42.35±5.53	35.75±5.19	24.15±2.41	24.03±2.64	1.92±0.28	1.42±0.26
Cui2021	46	47	38	47									2.76±0.24	4.18±0.37					2.32±0.41	4.57±0.53	2.16±0.35	4.38±0.23	2.16±0.35	5.13±0.47							4.34±0.82	5.94±0.87
Gan2020					44.88±4.74	58.49±6.22	56.94±9.63	70.35±5.65			13.25±3.29	21.84±5.12													42.03±5.31	37.12±4.73	24.21±2.75	25.10±3.84	1.97±0.24	1.41±0.19
Wang2020	45	46	35	46	7.83±2.29	11.74±3.12					12.41±3.55	21.15±4.22					2	5
Wang2021	47	51	39	51	40.38±6.52	59.87±8.25	55.42±9.22	70.63±10.37			8.12±1.69	10.36±1.84	1.87±0.45	3.02±0.69	2.19±0.78	3.89±0.89																	2.19	0.78	51	3.89	0.89	51
Wei2019	41	42	34	42			12.87±2.52	22.18±2.06			21.34±2.41	32.54±5.62	2.59±1.71	4.83±1.91	0.84±0.12	1.73±0.87																	0.84	0.12	42	1.73	0.87	42
Xu2020					44.78±6.14	58.56±6.14	56.84±9.53	70.25±5.53	42.74±3.93	36.13±3.21	8.57±1.98	10.53±2.12	3.21±0.38	5.56±0.71					11.26±2.58	14.92±2.19	10.24±1.15	12.78±1.49	6.33±1.41	8.68±1.82
Zhu2018	37	40	30	40	44.89±4.75	58.47±6.23	56.95±9.64	70.34±5.64	42.65±3.84	36.22±3.19	8.68±2.05	10.62±2.03							11.35±2.47	14.83±2.08	10.33±1.06	12.67±1.38	6.21±1.52	8.57±1.73
	abdominal pain						diarrhea						bloody stools with pus								DAI
	treatment group			control group			treatment group			control group			treatment group			control group					treatment group			control group
	Mean	SD	total	Mean	SD	total	Mean	SD	total	Mean	SD	total	Mean	SD	total	Mean	SD	total			Mean	SD	total	Mean	SD	total
Chen2021	5.6	1.3	58	3.2	0.6	58	6.1	1.7	58	3.5	0.8	58	4.7	1.1	58	6.4	1.8	58		Cui2021	2.76	0.24	47	4.18	0.37	47
Cui2021	2.32	0.41	47	4.57	0.53	47	2.16	0.35	47	4.38	0.23	47	2.16	0.35	47	5.13	0.47	47		Wang2021	1.87	0.45	51	3.02	0.69	51
Xu2020	11.26	2.58	55	14.92	2.19	55	10.24	1.15	55	12.78	1.49	55	6.33	1.41	55	8.68	1.82	55		Wei2019	2.59	1.71	42	4.83	1.91	42
Zhu2018	11.35	2.47	40	14.83	2.08	40	10.33	1.06	40	12.67	1.38	40	6.21	1.52	40	8.57	1.73	40		Xu2020	3.21	0.38	55	5.56	0.71	55
	IL-6							bloody stools with pus							IL-8							IL-10
	treatment group			control group				treatment group			control group				treatment group			control group				treatment group			control group
	Mean	SD	total	Mean	SD	total		Mean	SD	total	Mean	SD	total	Chen2020	Mean	SD	total	Mean	SD	total		Mean	SD	total	Mean	SD	total
Chen2020	44.87	4.73	37	58.45	6.25	37		4.7	1.1	58	6.4	1.8	58	Cheng2022	56.93	9.62	37	70.36	5.62	37	Chen2020	42.63	3.82	37	36.24	3.17	37
Cheng2022	44.15	5.17	68	67.18	7.49	47		2.16	0.35	47	5.13	0.47	47	Gan2020	55.62	6.92	68	70.62	8.67	68	Xu2020	42.74	3.93	55	36.13	3.21	55
Gan2020	44.88	4.74	64	58.49	6.22	55		6.33	1.41	55	8.68	1.82	55	Wang2021	56.94	9.63	64	70.35	5.65	64	Zhu2018	42.65	3.84	40	36.22	3.19	40
Wang2021	40.38	6.52	51	59.87	8.25	51					8.57	1.73	40	Wei2019	55.42	9.22	51	70.63	10.37	51
Xu2020	44.78	6.14	55	58.56	6.14	55								Xu2020	12.87	2.52	42	22.18	2.06	42
Zhu2018	44.89	4.75	40	58.47	6.23	40								Zhu2018	56.84	9.53	55	70.25	5.53	55
	TNF-α								adverse reaction
	treatment group			control group					treatment group	control group
	Mean	SD	total	Mean	SD	total		Chen2020	3	4	37
Chen2020	8.66	2.03	37	10.64	2.06	37		Chen2021	10	11	58
Chen2021	15.68	3.26	58	24.17	4.61	58		Cheng2022	3	4	68
Cheng2022	13.26	3.34	68	19.86	4.39	68		Wang2020	2	5	46
Gan2020	13.25	3.29	64	21.84	5.12	64
Wang2020	12.41	3.55	46	21.15	4.22	46
Wang2021	8.12	1.69	51	10.36	1.84	51
Wei2019	21.34	2.41	42	32.54	5.62	42
Xu2020	8.57	1.98	55	10.53	2.12	55
Zhu2018	8.68	2.05	40	10.62	2.03	40
